# Supplementary material for: Genome-wide Study Identifies Association between HLA-B∗55:01 and Self-Reported Penicillin Allergy
Source: Am J Hum Genet. 2020 Sep 3;107(4):612–21. doi: 10.1016/j.ajhg.2020.08.008 (PMC7536643; doi:10.1016/j.ajhg.2020.08.008)
Supplement: Table S1 — Genome-wide Significant Associations of Meta-analysis of Penicillin Allergy [file mmc2.xlsx]

## Sheet: Supp_T1_GWAS_3cohorts
META-ANALYSIS							EstBB												UKBB												BioVU
MarkerName	Allele1	Allele2	Effect	StdErr	P.value	Direction	CHR	POS	SNPID	Allele1	Allele2	AF_Allele2	BETA	SE	p.value	p.value.NA	AF.Cases	AF.Controls	CHR	POS	SNPID	Allele1	Allele2	AF_Allele2	BETA	SE	p.value	p.value.NA	AF.Cases	AF.Controls	CHR	POS	Allele1	Allele2	AF_Allele2	p.value	BETA	SE
06:31369278	t	g	0.3864	0.0342	1.29E-29	+++	6	31369278	rs114892859	G	T	0.0071	0.3586	0.2436	1.41E-01	1.41E-01	0.0091	0.0070	6	31369278	rs114892859	G	T	0.0188	0.4591	0.0449	1.46E-24	4.44E-27	0.0269	0.0185	6	31369278	G	T	0.0193	1.76E-07	0.2822	0.0540
06:31374671	t	c	0.3865	0.0342	1.36E-29	+++	6	31374671	rs144626001	C	T	0.0071	0.3588	0.2436	1.41E-01	1.41E-01	0.0091	0.0070	6	31374671	rs144626001	C	T	0.0188	0.4580	0.0449	2.02E-24	6.54E-27	0.0269	0.0185	6	31374671	C	T	0.0193	1.51E-07	0.2841	0.0541
06:31361005	a	g	0.3487	0.0309	1.81E-29	?++	NA	NA	NA	NA	NA	NA	NA	NA	NA	NA	NA	NA	6	31361005	rs139701319	G	A	0.0228	0.4081	0.0406	8.36E-24	6.35E-26	0.0316	0.0225	6	31361005	G	A	0.0249	2.60E-08	0.2662	0.0478
06:31325201	a	c	0.337	0.03	2.27E-29	+++	6	31325201	rs74194187	C	A	0.0273	0.1141	0.1220	3.50E-01	3.50E-01	0.0305	0.0272	6	31325201	rs74194187	C	A	0.0231	0.4123	0.0406	3.41E-24	2.64E-26	0.0318	0.0227	6	31325201	C	A	0.0254	1.84E-08	0.2677	0.0476
06:31321657	a	g	0.3378	0.03	2.28E-29	+++	6	31321657	rs3177747	G	A	0.0274	0.1133	0.1219	3.52E-01	3.52E-01	0.0305	0.0273	6	31321657	rs3177747	G	A	0.0228	0.4217	0.0411	1.08E-24	6.38E-27	0.0316	0.0224	6	31321657	G	A	0.0258	3.02E-08	0.2611	0.0471
06:31326140	t	c	0.3405	0.0303	2.32E-29	+++	6	31326140	rs114492969	C	T	0.0271	0.1224	0.1228	3.19E-01	3.19E-01	0.0304	0.0270	6	31326140	rs114492969	C	T	0.0225	0.4203	0.0414	3.14E-24	2.18E-26	0.0312	0.0222	6	31326140	C	T	0.0254	1.84E-08	0.2677	0.0476
06:31322767	a	g	0.3385	0.0301	2.46E-29	+++	6	31322767	rs3819284	G	A	0.0273	0.1139	0.1220	3.50E-01	3.50E-01	0.0305	0.0273	6	31322767	rs3819284	G	A	0.0227	0.4189	0.0411	1.94E-24	1.26E-26	0.0314	0.0223	6	31322767	G	A	0.0254	2.43E-08	0.2649	0.0475
06:31326312	a	c	0.3356	0.0298	2.46E-29	+++	6	31326312	rs145887584	C	A	0.0273	0.1140	0.1220	3.50E-01	3.50E-01	0.0305	0.0272	6	31326312	rs145887584	C	A	0.0232	0.4086	0.0404	4.25E-24	3.21E-26	0.0320	0.0228	6	31326312	C	A	0.0254	1.84E-08	0.2677	0.0476
06:31327265	t	c	0.3339	0.0298	3.16E-29	+++	6	31327265	rs114783056	C	T	0.0273	0.1140	0.1220	3.50E-01	3.50E-01	0.0305	0.0272	6	31327265	rs114783056	C	T	0.0233	0.4091	0.0402	2.81E-24	1.91E-26	0.0322	0.0229	6	31327265	C	T	0.0256	2.99E-08	0.2627	0.0474
06:31327622	a	c	0.3367	0.03	3.54E-29	+++	6	31327622	rs115200108	C	A	0.0273	0.1140	0.1220	3.50E-01	3.50E-01	0.0305	0.0272	6	31327622	rs115200108	C	A	0.0229	0.4050	0.0406	1.87E-23	1.66E-25	0.0315	0.0225	6	31327622	C	A	0.0249	9.01E-09	0.2756	0.0479
06:31321845	t	c	-0.3379	0.0301	3.69E-29	---	6	31321845	rs361531	T	C	0.0274	0.1135	0.1219	3.52E-01	3.52E-01	0.0305	0.0273	6	31321845	rs361531	T	C	0.0228	0.4195	0.0411	1.82E-24	1.17E-26	0.0315	0.0224	6	31321845	T	C	0.0253	3.52E-08	0.2625	0.0476
06:31327326	a	g	0.3332	0.0297	3.76E-29	+++	6	31327326	rs68085422	G	A	0.0277	0.1204	0.1211	3.20E-01	3.20E-01	0.0311	0.0276	6	31327326	rs68085422	G	A	0.0233	0.4076	0.0402	4.05E-24	2.93E-26	0.0321	0.0229	6	31327326	G	A	0.0256	3.00E-08	0.2626	0.0474
06:31376358	a	c	0.3391	0.0303	4.13E-29	+++	6	31376358	rs56370321	C	A	0.0192	0.1281	0.1443	3.75E-01	3.75E-01	0.0216	0.0191	6	31376358	rs56370321	C	A	0.0228	0.4055	0.0406	1.66E-23	1.41E-25	0.0315	0.0224	6	31376358	C	A	0.0249	1.79E-08	0.2697	0.0479
06:31323707	a	g	0.3348	0.0299	4.61E-29	+++	6	31323707	rs41545339	G	A	0.0273	0.1136	0.1221	3.52E-01	3.52E-01	0.0305	0.0272	6	31323707	rs41545339	G	A	0.0233	0.4099	0.0406	5.60E-24	5.38E-26	0.0320	0.0229	6	31323707	G	A	0.0254	2.34E-08	0.2654	0.0475
06:31377558	a	g	0.3387	0.0303	4.67E-29	+++	6	31377558	.	G	A	0.0192	0.1281	0.1443	3.75E-01	3.75E-01	0.0216	0.0191	6	31377558	rs72502581	G	A	0.0229	0.4059	0.0406	1.64E-23	1.39E-25	0.0316	0.0226	6	31377558	G	A	0.0249	1.95E-08	0.2687	0.0478
06:31340795	a	g	-0.3315	0.0296	4.80E-29	---	6	31340795	rs72878039	A	G	0.0279	0.0900	0.1212	4.58E-01	4.58E-01	0.0303	0.0278	6	31340795	rs72878039	A	G	0.0231	0.4030	0.0401	8.52E-24	5.99E-26	0.0320	0.0227	6	31340795	A	G	0.0255	1.30E-08	0.2688	0.0473
06:31340628	t	c	0.3321	0.0297	5.01E-29	+++	6	31340628	rs72878037	C	T	0.0276	0.0969	0.1214	4.25E-01	4.25E-01	0.0303	0.0275	6	31340628	rs72878037	C	T	0.0231	0.4036	0.0402	1.03E-23	7.78E-26	0.0319	0.0227	6	31340628	C	T	0.0255	1.30E-08	0.2688	0.0473
06:31326959	t	c	0.3325	0.0297	5.14E-29	+++	6	31326959	rs114166883	C	T	0.0273	0.1139	0.1220	3.51E-01	3.51E-01	0.0305	0.0272	6	31326959	rs114166883	C	T	0.0233	0.4064	0.0402	4.99E-24	3.81E-26	0.0322	0.0229	6	31326959	C	T	0.0256	3.07E-08	0.2626	0.0474
06:31327114	t	c	-0.3324	0.0297	5.16E-29	---	6	31327114	rs72502572	T	C	0.0273	0.1140	0.1220	3.50E-01	3.50E-01	0.0305	0.0272	6	31327114	rs72502572	T	C	0.0233	0.4062	0.0402	5.08E-24	3.87E-26	0.0322	0.0230	6	31327114	T	C	0.0256	3.07E-08	0.2626	0.0474
06:31334799	t	c	0.3354	0.03	6.23E-29	+++	6	31334799	rs7766461	C	T	0.0273	0.1088	0.1218	3.72E-01	3.72E-01	0.0303	0.0272	6	31334799	rs7766461	C	T	0.0229	0.4075	0.0407	1.44E-23	1.39E-25	0.0316	0.0226	6	31334799	C	T	0.0251	1.46E-08	0.2709	0.0478
06:31351321	t	c	0.3338	0.0299	6.77E-29	+++	6	31351321	rs72865324	C	T	0.0275	0.1007	0.1216	4.07E-01	4.07E-01	0.0303	0.0274	6	31351321	rs72865324	C	T	0.0230	0.4054	0.0405	1.36E-23	1.15E-25	0.0316	0.0226	6	31351321	C	T	0.0251	1.47E-08	0.2703	0.0477
06:31344485	t	g	0.3339	0.0299	6.95E-29	+++	6	31344485	rs116355076	G	T	0.0273	0.1105	0.1220	3.65E-01	3.65E-01	0.0303	0.0272	6	31344485	rs116355076	G	T	0.0229	0.4041	0.0405	1.90E-23	1.70E-25	0.0316	0.0226	6	31344485	G	T	0.0251	1.45E-08	0.2705	0.0477
06:31336558	a	g	0.3339	0.0299	7.14E-29	+++	6	31336558	rs60177449	G	A	0.0273	0.1105	0.1220	3.65E-01	3.65E-01	0.0303	0.0272	6	31336558	rs60177449	G	A	0.0229	0.4041	0.0405	1.92E-23	1.73E-25	0.0316	0.0226	6	31336558	G	A	0.0251	1.48E-08	0.2705	0.0478
06:31412306	a	g	-0.3373	0.0303	7.21E-29	---	6	31412306	rs55857629	A	G	0.0192	0.1281	0.1443	3.75E-01	3.75E-01	0.0216	0.0191	6	31412306	rs55857629	A	G	0.0228	0.4039	0.0406	2.50E-23	2.26E-25	0.0314	0.0224	6	31412306	A	G	0.0250	2.09E-08	0.2679	0.0478
06:31344484	t	c	0.3338	0.0299	7.22E-29	+++	6	31344484	rs114654060	C	T	0.0273	0.1105	0.1220	3.65E-01	3.65E-01	0.0303	0.0272	6	31344484	rs114654060	C	T	0.0229	0.4039	0.0405	2.00E-23	1.81E-25	0.0316	0.0226	6	31344484	C	T	0.0251	1.45E-08	0.2706	0.0477
06:31371342	c	g	-0.3354	0.0301	7.92E-29	---	6	31371342	rs2301750	C	G	0.0191	0.1236	0.1448	3.93E-01	3.93E-01	0.0214	0.0191	6	31371342	rs2301750	C	G	0.0232	0.4010	0.0402	2.18E-23	2.02E-25	0.0319	0.0228	6	31371342	C	G	0.0250	2.58E-08	0.2661	0.0478
06:31417249	a	g	0.3368	0.0303	8.48E-29	+++	6	31417249	rs55691135	G	A	0.0191	0.1147	0.1454	4.30E-01	4.30E-01	0.0212	0.0190	6	31417249	rs55691135	G	A	0.0228	0.4049	0.0406	1.84E-23	1.58E-25	0.0315	0.0224	6	31417249	G	A	0.0250	2.50E-08	0.2664	0.0478
06:31327446	t	c	0.3305	0.0297	9.18E-29	+++	6	31327446	rs72502573	C	T	0.0273	0.1140	0.1220	3.50E-01	3.50E-01	0.0305	0.0272	6	31327446	rs72502573	C	T	0.0233	0.4025	0.0401	1.09E-23	9.19E-26	0.0321	0.0230	6	31327446	C	T	0.0256	3.00E-08	0.2627	0.0474
06:31348200	a	g	-0.3326	0.0299	9.38E-29	---	6	31348200	rs75931194	A	G	0.0273	0.1105	0.1220	3.65E-01	3.65E-01	0.0303	0.0272	6	31348200	rs4143334	A	G	0.0230	0.4022	0.0404	2.65E-23	2.52E-25	0.0316	0.0226	6	31348200	A	G	0.0253	1.48E-08	0.2698	0.0476
06:31426427	a	g	0.3365	0.0303	9.58E-29	+++	6	31426427	rs72851199	G	A	0.0192	0.1286	0.1450	3.75E-01	3.75E-01	0.0216	0.0192	6	31426427	rs72851199	G	A	0.0228	0.4028	0.0406	3.09E-23	2.90E-25	0.0314	0.0224	6	31426427	G	A	0.0249	2.32E-08	0.2670	0.0478
06:31419619	a	c	-0.3363	0.0303	1.05E-28	---	6	31419619	rs72851189	A	C	0.0191	0.1124	0.1450	4.38E-01	4.38E-01	0.0212	0.0190	6	31419619	rs72851189	A	C	0.0228	0.4045	0.0406	2.21E-23	1.96E-25	0.0314	0.0224	6	31419619	A	C	0.0250	2.53E-08	0.2663	0.0478
06:31386599	t	c	-0.3363	0.0303	1.06E-28	---	6	31386599	rs114905838	T	C	0.0191	0.1120	0.1450	4.40E-01	4.40E-01	0.0212	0.0190	6	31386599	rs114905838	T	C	0.0228	0.4031	0.0406	2.92E-23	2.71E-25	0.0314	0.0224	6	31386599	T	C	0.0250	2.11E-08	0.2679	0.0478
06:31394967	c	g	0.3366	0.0303	1.07E-28	+++	6	31394967	rs149304476	G	C	0.0191	0.1247	0.1449	3.89E-01	3.89E-01	0.0214	0.0190	6	31394967	rs149304476	G	C	0.0228	0.4032	0.0406	3.04E-23	2.85E-25	0.0314	0.0224	6	31394967	G	C	0.0249	2.45E-08	0.2670	0.0479
06:31355813	c	g	-0.3325	0.0299	1.12E-28	---	6	31355813	rs2428484	C	G	0.0274	0.1013	0.1216	4.05E-01	4.05E-01	0.0303	0.0274	6	31355813	rs2428484	C	G	0.0229	0.4040	0.0405	2.01E-23	1.81E-25	0.0316	0.0226	6	31355813	C	G	0.0251	1.72E-08	0.2690	0.0477
06:31417929	a	c	-0.3362	0.0303	1.12E-28	---	6	31417929	rs72851123	A	C	0.0191	0.1124	0.1450	4.38E-01	4.38E-01	0.0212	0.0190	6	31417929	rs72851123	A	C	0.0228	0.4042	0.0406	2.39E-23	2.15E-25	0.0314	0.0224	6	31417929	A	C	0.0250	2.52E-08	0.2663	0.0478
06:31416956	t	c	0.3356	0.0302	1.15E-28	+++	6	31416956	rs56180073	C	T	0.0192	0.1308	0.1447	3.66E-01	3.66E-01	0.0216	0.0191	6	31416956	rs56180073	C	T	0.0228	0.4014	0.0405	3.69E-23	3.51E-25	0.0314	0.0225	6	31416956	C	T	0.0250	2.50E-08	0.2663	0.0478
06:31416912	a	c	-0.3361	0.0303	1.16E-28	---	6	31416912	rs56241874	A	C	0.0191	0.1124	0.1450	4.38E-01	4.38E-01	0.0212	0.0190	6	31416912	rs56241874	A	C	0.0228	0.4039	0.0406	2.52E-23	2.27E-25	0.0314	0.0224	6	31416912	A	C	0.0250	2.50E-08	0.2663	0.0478
06:31426642	a	t	0.3364	0.0303	1.19E-28	+++	6	31426642	rs72841203	T	A	0.0191	0.1121	0.1453	4.40E-01	4.40E-01	0.0212	0.0190	6	31426642	rs72841203	T	A	0.0227	0.4037	0.0407	3.07E-23	2.87E-25	0.0313	0.0224	6	31426642	T	A	0.0249	2.20E-08	0.2675	0.0478
06:31353285	t	c	-0.3323	0.0299	1.22E-28	---	6	31353285	rs72882965	T	C	0.0275	0.1008	0.1216	4.07E-01	4.07E-01	0.0303	0.0274	6	31353285	rs72882965	T	C	0.0229	0.4031	0.0405	2.41E-23	2.24E-25	0.0316	0.0226	6	31353285	T	C	0.0251	1.62E-08	0.2696	0.0477
06:31426643	c	g	0.3362	0.0303	1.23E-28	+++	6	31426643	rs115427390	G	C	0.0191	0.1121	0.1453	4.40E-01	4.40E-01	0.0212	0.0190	6	31426643	rs115427390	G	C	0.0228	0.4034	0.0406	3.21E-23	3.02E-25	0.0313	0.0224	6	31426643	G	C	0.0249	2.20E-08	0.2675	0.0478
06:31379059	a	t	-0.3358	0.0303	1.37E-28	---	6	31379059	rs3819268	A	T	0.0191	0.1124	0.1450	4.38E-01	4.38E-01	0.0212	0.0190	6	31379059	rs3819268	A	T	0.0228	0.4024	0.0406	3.78E-23	3.82E-25	0.0314	0.0225	6	31379059	A	T	0.0250	2.17E-08	0.2676	0.0478
06:31414673	a	g	0.3352	0.0302	1.45E-28	+++	6	31414673	rs72851111	G	A	0.0191	0.1105	0.1449	4.46E-01	4.46E-01	0.0212	0.0191	6	31414673	rs72851111	G	A	0.0228	0.4021	0.0405	3.39E-23	3.24E-25	0.0314	0.0225	6	31414673	G	A	0.0249	2.43E-08	0.2666	0.0478
06:31388555	t	g	-0.3336	0.0302	2.59E-28	---	6	31388555	rs72847395	T	G	0.0191	0.1116	0.1450	4.42E-01	4.42E-01	0.0212	0.0190	6	31388555	rs72847395	T	G	0.0228	0.3984	0.0405	8.13E-23	9.04E-25	0.0314	0.0225	6	31388555	T	G	0.0250	2.21E-08	0.2676	0.0478
06:31419604	a	g	-0.3307	0.0301	4.70E-28	---	6	31419604	rs72851131	A	G	0.0191	0.1113	0.1450	4.43E-01	4.43E-01	0.0212	0.0191	6	31419604	rs72851131	A	G	0.0231	0.3932	0.0402	1.49E-22	1.87E-24	0.0316	0.0227	6	31419604	A	G	0.0250	2.53E-08	0.2663	0.0478
06:31407653	a	g	0.3315	0.0303	7.46E-28	+++	6	31407653	rs76151409	G	A	0.0193	0.1041	0.1445	4.72E-01	4.72E-01	0.0212	0.0192	6	31407653	rs76151409	G	A	0.0226	0.3969	0.0407	1.74E-22	2.10E-24	0.0310	0.0223	6	31407653	G	A	0.0249	2.68E-08	0.2659	0.0478
06:31395052	c	g	0.3272	0.03	1.30E-27	+++	6	31395052	rs72848713	G	C	0.0193	0.1227	0.1441	3.94E-01	3.94E-01	0.0217	0.0193	6	31395052	rs72848713	G	C	0.0237	0.3852	0.0401	6.97E-22	1.17E-23	0.0321	0.0234	6	31395052	G	C	0.0249	2.44E-08	0.2670	0.0479
06:31323414	a	g	0.3281	0.0309	2.52E-26	+++	6	31323414	rs41563818	G	A	0.0273	0.1139	0.1220	3.50E-01	3.50E-01	0.0305	0.0273	6	31323414	rs41563818	G	A	0.0205	0.4067	0.0432	4.39E-21	8.41E-23	0.0281	0.0202	6	31323414	G	A	0.0254	2.36E-08	0.2653	0.0475
06:31352678	a	g	-0.4025	0.0388	3.35E-25	---	6	31352678	rs183120114	A	G	0.0048	0.3736	0.3132	2.33E-01	2.33E-01	0.0060	0.0047	6	31352678	rs183120114	A	G	0.0173	0.4115	0.0465	9.23E-19	2.41E-20	0.0239	0.0170	6	31352678	A	G	0.0137	1.18E-07	0.3825	0.0722
06:31329496	t	c	-0.5167	0.0503	9.08E-25	?-?	NA	NA	NA	NA	NA	NA	NA	NA	NA	NA	NA	NA	6	31329496	rs551413900	T	C	0.0178	0.5167	0.0503	9.08E-25	3.08E-27	0.0251	0.0175	NA	NA	NA	NA	NA	NA	NA	NA
06:31329510	a	g	0.5247	0.0521	7.34E-24	?+?	NA	NA	NA	NA	NA	NA	NA	NA	NA	NA	NA	NA	6	31329510	rs549287738	G	A	0.0169	0.5247	0.0521	7.34E-24	3.14E-26	0.0238	0.0166	NA	NA	NA	NA	NA	NA	NA	NA
06:31233117	t	c	-0.4318	0.0434	2.29E-23	---	6	31233117	rs115589683	T	C	0.0069	0.1940	0.2490	4.36E-01	4.36E-01	0.0077	0.0068	6	31233117	rs115589683	T	C	0.0147	0.5299	0.0583	1.03E-19	1.74E-21	0.0202	0.0144	6	31233117	T	C	0.0148	2.01E-06	0.3190	0.0671
06:31415592	a	g	0.4039	0.0406	2.49E-23	?+?	NA	NA	NA	NA	NA	NA	NA	NA	NA	NA	NA	NA	6	31415592	rs539675221	G	A	0.0228	0.4039	0.0406	2.48E-23	2.24E-25	0.0314	0.0224	NA	NA	NA	NA	NA	NA	NA	NA
06:31356970	t	c	-0.4024	0.0405	2.90E-23	?-?	NA	NA	NA	NA	NA	NA	NA	NA	NA	NA	NA	NA	6	31356970	rs367994770	T	C	0.0231	0.4024	0.0405	2.90E-23	2.84E-25	0.0317	0.0227	NA	NA	NA	NA	NA	NA	NA	NA
06:31415535	t	c	-0.4066	0.0409	3.10E-23	?-?	NA	NA	NA	NA	NA	NA	NA	NA	NA	NA	NA	NA	6	31415535	rs370866813	T	C	0.0226	0.4066	0.0409	3.10E-23	2.87E-25	0.0311	0.0222	NA	NA	NA	NA	NA	NA	NA	NA
06:31411421	a	g	0.2412	0.0244	4.97E-23	+++	6	31411421	rs56014128	G	A	0.0206	0.0896	0.1401	5.23E-01	5.23E-01	0.0223	0.0205	6	31411421	rs56014128	G	A	0.0362	0.2696	0.0318	2.41E-17	3.60E-18	0.0452	0.0358	6	31411421	G	A	0.0370	1.17E-07	0.2096	0.0395
06:31326157	c	g	-0.3789	0.0384	5.21E-23	--?	6	31326157	.	C	G	0.0273	0.1140	0.1220	3.50E-01	3.50E-01	0.0305	0.0272	6	31326157	rs546481845	C	G	0.0232	0.4080	0.0404	5.77E-24	4.58E-26	0.0319	0.0228	NA	NA	NA	NA	NA	NA	NA	NA
06:31326099	a	t	-0.3789	0.0384	5.31E-23	--?	6	31326099	rs114734598	A	T	0.0273	0.1140	0.1220	3.50E-01	3.50E-01	0.0305	0.0272	6	31326099	rs114734598	A	T	0.0232	0.4079	0.0404	5.89E-24	4.69E-26	0.0319	0.0228	NA	NA	NA	NA	NA	NA	NA	NA
06:31376051	a	g	0.24	0.0244	8.07E-23	+++	6	31376051	rs9266801	G	A	0.0206	0.1054	0.1394	4.50E-01	4.50E-01	0.0227	0.0206	6	31376051	rs9266801	G	A	0.0362	0.2667	0.0318	5.18E-17	8.42E-18	0.0451	0.0358	6	31376051	G	A	0.0371	1.16E-07	0.2096	0.0395
06:31413000	a	g	0.2398	0.0244	8.71E-23	+++	6	31413000	rs9765960	G	A	0.0206	0.0874	0.1400	5.33E-01	5.33E-01	0.0223	0.0205	6	31413000	rs9765960	G	A	0.0361	0.2661	0.0318	6.07E-17	1.00E-17	0.0450	0.0358	6	31413000	G	A	0.0370	8.95E-08	0.2114	0.0395
06:31419879	g	gt	-0.3855	0.0392	8.84E-23	--?	6	31419879	rs140502173	G	GT	0.0191	0.1124	0.1450	4.38E-01	4.38E-01	0.0212	0.0190	6	31419879	rs140502173	G	GT	0.0227	0.4070	0.0408	1.74E-23	1.52E-25	0.0313	0.0223	NA	NA	NA	NA	NA	NA	NA	NA
06:31411406	a	g	-0.2398	0.0244	8.89E-23	---	6	31411406	rs56039752	A	G	0.0206	0.1054	0.1394	4.50E-01	4.50E-01	0.0227	0.0206	6	31411406	rs56039752	A	G	0.0361	0.2664	0.0318	5.72E-17	9.37E-18	0.0450	0.0357	6	31411406	A	G	0.0370	1.17E-07	0.2096	0.0395
06:31398058	a	g	0.2393	0.0244	1.05E-22	+++	6	31398058	rs114635873	G	A	0.0206	0.1054	0.1394	4.50E-01	4.50E-01	0.0227	0.0206	6	31398058	rs114635873	G	A	0.0362	0.2663	0.0318	5.68E-17	9.43E-18	0.0451	0.0358	6	31398058	G	A	0.0371	1.36E-07	0.2083	0.0395
06:31378211	t	c	0.2394	0.0244	1.09E-22	+++	6	31378211	rs9266807	C	T	0.0206	0.0897	0.1402	5.22E-01	5.22E-01	0.0223	0.0205	6	31378211	rs9266807	C	T	0.0361	0.2662	0.0318	6.05E-17	1.00E-17	0.0450	0.0358	6	31378211	C	T	0.0371	1.13E-07	0.2099	0.0396
06:31415377	a	t	0.3825	0.039	1.09E-22	++?	6	31415377	rs181590771	T	A	0.0219	0.1178	0.1392	3.97E-01	3.97E-01	0.0243	0.0218	6	31415377	rs181590771	T	A	0.0227	0.4051	0.0406	2.15E-23	1.89E-25	0.0314	0.0224	NA	NA	NA	NA	NA	NA	NA	NA
06:31408482	t	c	0.2388	0.0244	1.26E-22	+++	6	31408482	rs144204815	C	T	0.0206	0.1054	0.1394	4.50E-01	4.50E-01	0.0227	0.0206	6	31408482	rs144204815	C	T	0.0362	0.2657	0.0318	6.60E-17	1.10E-17	0.0450	0.0358	6	31408482	C	T	0.0371	1.42E-07	0.2080	0.0395
06:31389121	a	g	-0.2387	0.0244	1.33E-22	---	6	31389121	rs72847400	A	G	0.0205	0.0905	0.1402	5.19E-01	5.19E-01	0.0223	0.0205	6	31389121	rs72847400	A	G	0.0362	0.2655	0.0318	6.95E-17	1.16E-17	0.0450	0.0358	6	31389121	A	G	0.0371	1.21E-07	0.2091	0.0395
06:31407916	t	g	-0.2386	0.0244	1.34E-22	---	6	31407916	rs6938467	T	G	0.0206	0.1054	0.1394	4.50E-01	4.50E-01	0.0227	0.0206	6	31407916	rs6938467	T	G	0.0362	0.2654	0.0318	7.05E-17	1.18E-17	0.0450	0.0358	6	31407916	T	G	0.0371	1.42E-07	0.2080	0.0395
06:31406413	a	g	-0.2386	0.0244	1.36E-22	---	6	31406413	rs7742564	A	G	0.0206	0.1054	0.1394	4.50E-01	4.50E-01	0.0227	0.0206	6	31406413	rs7742564	A	G	0.0362	0.2653	0.0318	7.26E-17	1.22E-17	0.0450	0.0358	6	31406413	A	G	0.0371	1.41E-07	0.2080	0.0395
06:31408004	t	c	-0.2386	0.0244	1.37E-22	---	6	31408004	rs6938674	T	C	0.0206	0.0895	0.1401	5.23E-01	5.23E-01	0.0223	0.0205	6	31408004	rs6938674	T	C	0.0362	0.2661	0.0318	5.84E-17	9.62E-18	0.0451	0.0358	6	31408004	T	C	0.0371	1.42E-07	0.2080	0.0395
06:31404046	t	c	-0.2385	0.0244	1.40E-22	---	6	31404046	rs58346441	T	C	0.0206	0.1054	0.1394	4.50E-01	4.50E-01	0.0227	0.0206	6	31404046	rs58346441	T	C	0.0362	0.2652	0.0318	7.59E-17	1.29E-17	0.0450	0.0358	6	31404046	T	C	0.0371	1.40E-07	0.2081	0.0395
06:31403356	a	g	0.2385	0.0244	1.41E-22	+++	6	31403356	rs76488984	G	A	0.0206	0.1054	0.1394	4.50E-01	4.50E-01	0.0227	0.0206	6	31403356	rs76488984	G	A	0.0362	0.2652	0.0318	7.64E-17	1.30E-17	0.0450	0.0358	6	31403356	G	A	0.0371	1.40E-07	0.2081	0.0395
06:31398193	a	g	0.2386	0.0244	1.43E-22	+++	6	31398193	rs115430267	G	A	0.0206	0.1054	0.1394	4.50E-01	4.50E-01	0.0227	0.0206	6	31398193	rs115430267	G	A	0.0361	0.2651	0.0318	7.99E-17	1.36E-17	0.0450	0.0358	6	31398193	G	A	0.0371	1.36E-07	0.2083	0.0395
06:31400991	a	t	-0.2385	0.0244	1.43E-22	---	6	31400991	rs146360554	A	T	0.0206	0.1054	0.1394	4.50E-01	4.50E-01	0.0227	0.0206	6	31400991	rs146360554	A	T	0.0362	0.2651	0.0318	7.87E-17	1.34E-17	0.0450	0.0358	6	31400991	A	T	0.0371	1.38E-07	0.2082	0.0395
06:31410679	t	c	0.2387	0.0244	1.44E-22	+++	6	31410679	rs72848740	C	T	0.0205	0.0905	0.1402	5.19E-01	5.19E-01	0.0223	0.0205	6	31410679	rs72848740	C	T	0.0361	0.2652	0.0318	7.82E-17	1.33E-17	0.0450	0.0358	6	31410679	C	T	0.0370	1.19E-07	0.2094	0.0396
06:31393074	c	g	0.2385	0.0244	1.48E-22	+++	6	31393074	rs147664645	G	C	0.0206	0.1054	0.1394	4.50E-01	4.50E-01	0.0227	0.0206	6	31393074	rs147664645	G	C	0.0361	0.2649	0.0318	8.47E-17	1.45E-17	0.0450	0.0358	6	31393074	G	C	0.0371	1.34E-07	0.2084	0.0395
06:31393745	t	c	0.2385	0.0244	1.48E-22	+++	6	31393745	rs116639222	C	T	0.0206	0.1054	0.1394	4.50E-01	4.50E-01	0.0227	0.0206	6	31393745	rs116639222	C	T	0.0361	0.2649	0.0318	8.46E-17	1.45E-17	0.0450	0.0358	6	31393745	C	T	0.0371	1.34E-07	0.2084	0.0395
06:31329459	a	t	-0.4046	0.0414	1.50E-22	---	6	31329459	rs76114114	A	T	0.0259	0.1204	0.1264	3.41E-01	3.41E-01	0.0290	0.0258	6	31329459	rs76114114	A	T	0.0122	0.6511	0.0698	1.09E-20	1.02E-22	0.0169	0.0120	6	31329459	A	T	0.0214	9.32E-08	0.3006	0.0563
06:31389543	t	c	0.2383	0.0244	1.57E-22	+++	6	31389543	rs17200365	C	T	0.0205	0.0905	0.1402	5.19E-01	5.19E-01	0.0223	0.0205	6	31389543	rs17200365	C	T	0.0362	0.2647	0.0318	8.41E-17	1.44E-17	0.0450	0.0358	6	31389543	C	T	0.0371	1.21E-07	0.2091	0.0395
06:31389593	t	c	0.2404	0.0246	1.60E-22	+++	6	31389593	rs17200372	C	T	0.0206	0.0855	0.1399	5.41E-01	5.41E-01	0.0223	0.0206	6	31389593	rs17200372	C	T	0.0363	0.2698	0.0323	6.87E-17	1.35E-17	0.0450	0.0359	6	31389593	C	T	0.0371	1.25E-07	0.2089	0.0395
06:31401095	a	g	-0.2381	0.0244	1.71E-22	---	6	31401095	rs72848724	A	G	0.0205	0.0905	0.1402	5.19E-01	5.19E-01	0.0223	0.0205	6	31401095	rs72848724	A	G	0.0362	0.2651	0.0318	7.85E-17	1.34E-17	0.0450	0.0358	6	31401095	A	G	0.0371	1.38E-07	0.2082	0.0395
06:31390617	a	t	0.2381	0.0244	1.73E-22	+++	6	31390617	rs56129747	T	A	0.0205	0.0903	0.1402	5.20E-01	5.20E-01	0.0223	0.0205	6	31390617	rs56129747	T	A	0.0362	0.2648	0.0318	8.45E-17	1.45E-17	0.0450	0.0358	6	31390617	T	A	0.0371	1.31E-07	0.2086	0.0395
06:31392328	t	c	0.2381	0.0244	1.75E-22	+++	6	31392328	rs72848706	C	T	0.0205	0.0903	0.1402	5.20E-01	5.20E-01	0.0223	0.0205	6	31392328	rs72848706	C	T	0.0361	0.2649	0.0318	8.33E-17	1.43E-17	0.0450	0.0358	6	31392328	C	T	0.0371	1.34E-07	0.2084	0.0395
06:31342532	t	tagg	0.375	0.0384	1.75E-22	++?	6	31342532	rs147336204	TAGG	T	0.0273	0.1105	0.1220	3.65E-01	3.65E-01	0.0303	0.0272	6	31342532	6:31342532_TAGG_T	TAGG	T	0.0229	0.4041	0.0405	1.90E-23	1.71E-25	0.0316	0.0226	NA	NA	NA	NA	NA	NA	NA	NA
06:31535539	a	c	-0.3572	0.0366	1.81E-22	---	6	31535539	rs17200740	A	C	0.0063	0.3596	0.2585	1.64E-01	1.64E-01	0.0081	0.0062	6	31535539	rs17200740	A	C	0.0166	0.4439	0.0476	1.12E-20	1.23E-22	0.0235	0.0163	6	31535539	A	C	0.0163	0.000132117	0.2248	0.0588
06:31135989	c	g	0.3762	0.0401	6.26E-21	+++	6	31135989	rs185402687	G	C	0.0049	0.3111	0.3013	3.02E-01	3.02E-01	0.0060	0.0048	6	31135989	rs185402687	G	C	0.0154	0.4294	0.0511	4.25E-17	1.71E-18	0.0211	0.0151	6	31135989	G	C	0.0141	1.18E-05	0.2900	0.0662
06:31503552	a	c	0.3107	0.0339	4.46E-20	+++	6	31503552	rs17207085	C	A	0.0103	0.0595	0.1993	7.65E-01	7.65E-01	0.0106	0.0103	6	31503552	rs17207085	C	A	0.0186	0.4080	0.0449	9.51E-20	2.02E-21	0.0257	0.0183	6	31503552	C	A	0.0200	0.000357208	0.1907	0.0534
06:31518764	a	g	-0.3103	0.0338	4.81E-20	---	6	31518764	rs116157207	A	G	0.0103	0.0563	0.1988	7.77E-01	7.77E-01	0.0106	0.0103	6	31518764	rs116157207	A	G	0.0186	0.4082	0.0448	8.74E-20	1.83E-21	0.0257	0.0183	6	31518764	A	G	0.0200	0.000385484	0.1896	0.0534
06:31326178	a	c	-0.3283	0.0359	6.13E-20	--?	6	31326178	rs184227609	A	C	0.0279	0.0935	0.1214	4.41E-01	4.41E-01	0.0306	0.0278	6	31326178	rs184227609	A	C	0.0282	0.3508	0.0376	1.04E-20	3.95E-22	0.0367	0.0278	NA	NA	NA	NA	NA	NA	NA	NA
06:31518433	a	g	-0.3076	0.0337	7.18E-20	---	6	31518433	rs115623520	A	G	0.0103	0.0563	0.1988	7.77E-01	7.77E-01	0.0106	0.0103	6	31518433	rs115623520	A	G	0.0188	0.4022	0.0445	1.69E-19	4.09E-21	0.0259	0.0185	6	31518433	A	G	0.0200	0.000385484	0.1896	0.0534
06:31429913	c	g	0.213	0.0234	8.65E-20	-++	6	31429913	rs67068100	G	C	0.0303	-0.0080	0.1170	9.45E-01	9.45E-01	0.0297	0.0303	6	31429913	rs67068100	G	C	0.0376	0.2590	0.0316	2.49E-16	5.60E-17	0.0463	0.0372	6	31429913	G	C	0.0439	1.98E-06	0.1732	0.0364
06:31428013	t	c	0.2144	0.0237	1.23E-19	?++	NA	NA	NA	NA	NA	NA	NA	NA	NA	NA	NA	NA	6	31428013	rs34682804	C	T	0.0384	0.2510	0.0310	6.22E-16	1.42E-16	0.0471	0.0380	6	31428013	C	T	0.0430	7.22E-06	0.1639	0.0365
06:31324941	t	c	0.3506	0.0389	2.16E-19	+++	6	31324941	rs114038515	C	T	0.0273	0.1140	0.1220	3.50E-01	3.50E-01	0.0305	0.0272	6	31324941	rs114038515	C	T	0.0111	0.6160	0.0741	9.51E-17	4.29E-18	0.0151	0.0110	6	31324941	C	T	0.0248	3.73E-08	0.2716	0.0494
06:31430401	a	g	0.2078	0.0231	2.65E-19	-++	6	31430401	rs16899661	G	A	0.0301	-0.0077	0.1170	9.48E-01	9.48E-01	0.0295	0.0301	6	31430401	rs16899661	G	A	0.0380	0.2478	0.0310	1.32E-15	3.20E-16	0.0466	0.0376	6	31430401	G	A	0.0439	1.85E-06	0.1735	0.0364
06:31449736	a	g	-0.283	0.0315	2.75E-19	---	6	31449736	rs139395255	A	G	0.0142	0.0231	0.1718	8.93E-01	8.93E-01	0.0144	0.0142	6	31449736	rs139395255	A	G	0.0227	0.3579	0.0418	1.13E-17	7.18E-19	0.0298	0.0224	6	31449736	A	G	0.0235	7.39E-05	0.1981	0.0500
06:31541848	a	t	0.3036	0.034	3.81E-19	+++	6	31541848	rs3093547	T	A	0.0103	0.0585	0.1993	7.69E-01	7.69E-01	0.0106	0.0103	6	31541848	rs3093547	T	A	0.0184	0.4021	0.0451	5.20E-19	1.43E-20	0.0253	0.0181	6	31541848	T	A	0.0202	0.000574348	0.1837	0.0533
06:31383824	a	g	0.183	0.0207	1.06E-18	?++	NA	NA	NA	NA	NA	NA	NA	NA	NA	NA	NA	NA	6	31383824	rs6909424	G	A	0.0514	0.2007	0.0266	4.95E-14	2.15E-14	0.0607	0.0510	6	31383824	G	A	0.0544	2.31E-06	0.1560	0.0330
06:31085505	t	c	-0.2573	0.0298	5.67E-18	---	6	31085505	rs115510688	T	C	0.0131	0.1365	0.1782	4.44E-01	4.44E-01	0.0144	0.0131	6	31085505	rs115510688	T	C	0.0273	0.3011	0.0370	4.35E-16	6.21E-17	0.0348	0.0270	6	31085505	T	C	0.0236	0.000534589	0.1806	0.0522
06:31434968	a	g	-0.1975	0.0232	1.52E-17	+--	6	31434968	rs35163515	A	G	0.0302	-0.0253	0.1180	8.31E-01	8.31E-01	0.0292	0.0302	6	31434968	rs35163515	A	G	0.0394	0.2418	0.0304	1.94E-15	5.11E-16	0.0482	0.0391	6	31434968	A	G	0.0443	4.56E-05	0.1527	0.0375
06:31383102	t	c	-0.1652	0.0196	4.01E-17	---	6	31383102	rs9266832	T	C	0.0713	0.1609	0.0777	3.83E-02	3.84E-02	0.0807	0.0711	6	31383102	rs9266832	T	C	0.0523	0.2041	0.0271	5.58E-14	2.53E-14	0.0615	0.0519	6	31383102	T	C	0.0642	0.000135816	0.1166	0.0305
06:31402382	cat	c	-0.2602	0.0312	6.88E-17	--?	6	31402382	rs199530775	CAT	C	0.0206	0.1054	0.1394	4.50E-01	4.50E-01	0.0227	0.0206	6	31402382	6:31402382_CAT_C	CAT	C	0.0359	0.2683	0.0320	4.76E-17	7.68E-18	0.0448	0.0356	NA	NA	NA	NA	NA	NA	NA	NA
06:31409179	a	g	-0.2583	0.031	7.93E-17	--?	6	31409179	rs116825375	A	G	0.0206	0.1054	0.1394	4.50E-01	4.50E-01	0.0227	0.0206	6	31409179	rs116825375	A	G	0.0362	0.2662	0.0318	5.57E-17	9.14E-18	0.0451	0.0358	NA	NA	NA	NA	NA	NA	NA	NA
06:31402385	c	g	-0.2584	0.031	8.18E-17	--?	6	31402385	.	C	G	0.0206	0.1054	0.1394	4.50E-01	4.50E-01	0.0227	0.0206	6	31402385	rs545066277	C	G	0.0361	0.2664	0.0318	5.75E-17	9.47E-18	0.0450	0.0358	NA	NA	NA	NA	NA	NA	NA	NA
06:31412312	a	agct	-0.2583	0.031	8.55E-17	--?	6	31412312	rs58359664	A	AGCT	0.0206	0.1053	0.1394	4.50E-01	4.50E-01	0.0227	0.0206	6	31412312	rs145003614	A	AGCT	0.0361	0.2663	0.0318	6.01E-17	9.90E-18	0.0450	0.0357	NA	NA	NA	NA	NA	NA	NA	NA
06:31413460	a	attct	0.2581	0.031	8.95E-17	++?	6	31413460	rs138853738	ATTCT	A	0.0205	0.0905	0.1402	5.19E-01	5.19E-01	0.0223	0.0205	6	31413460	6:31413460_ATTCT_A	ATTCT	A	0.0361	0.2668	0.0318	5.15E-17	8.35E-18	0.0450	0.0357	NA	NA	NA	NA	NA	NA	NA	NA
06:31409500	a	ag	0.2569	0.031	1.12E-16	++?	6	31409500	rs150969219	AG	A	0.0216	0.0914	0.1368	5.04E-01	5.04E-01	0.0235	0.0215	6	31409500	6:31409500_AG_A	AG	A	0.0361	0.2658	0.0318	6.42E-17	1.07E-17	0.0450	0.0358	NA	NA	NA	NA	NA	NA	NA	NA
06:31391934	g	gagtttatccttgcaggtattacca	0.2568	0.031	1.31E-16	++?	6	31391934	rs144158879	GAGTTTATCCTTGCAGGTATTACCA	G	0.0205	0.0903	0.1402	5.20E-01	5.20E-01	0.0223	0.0205	6	31391934	6:31391934_GAGTTTATCCTTGCAGGTATTACCA_G	GAGTTTATCCTTGCAGGTATTACCA	G	0.0362	0.2654	0.0318	7.60E-17	1.29E-17	0.0450	0.0358	NA	NA	NA	NA	NA	NA	NA	NA
06:31041617	a	t	-0.241	0.0291	1.31E-16	---	6	31041617	rs114228654	A	T	0.0125	0.1023	0.1829	5.76E-01	5.76E-01	0.0132	0.0124	6	31041617	rs114228654	A	T	0.0270	0.3041	0.0377	7.48E-16	1.14E-16	0.0343	0.0267	6	31041617	A	T	0.0254	0.001464631	0.1507	0.0474
06:31560948	t	c	0.2842	0.0344	1.36E-16	+++	6	31560948	rs11575835	C	T	0.0134	0.0323	0.1738	8.52E-01	8.52E-01	0.0136	0.0134	6	31560948	rs11575835	C	T	0.0168	0.3794	0.0469	5.70E-16	3.98E-17	0.0228	0.0165	6	31560948	C	T	0.0205	0.000418778	0.1864	0.0528
06:31380404	t	c	0.1737	0.021	1.37E-16	+++	6	31380404	rs112253087	C	T	0.0699	0.1687	0.0784	3.14E-02	3.14E-02	0.0795	0.0696	6	31380404	rs112253087	C	T	0.0441	0.2101	0.0287	2.30E-13	1.00E-13	0.0526	0.0437	6	31380404	C	T	0.0520	0.000210601	0.1246	0.0336
06:31380787	t	g	0.1736	0.021	1.46E-16	+++	6	31380787	rs67140765	G	T	0.0699	0.1685	0.0784	3.16E-02	3.16E-02	0.0795	0.0696	6	31380787	rs67140765	G	T	0.0441	0.2100	0.0287	2.35E-13	1.02E-13	0.0526	0.0437	6	31380787	G	T	0.0520	0.000217795	0.1244	0.0336
06:31457656	a	g	-0.2275	0.0276	1.60E-16	+--	6	31457656	rs140543080	A	G	0.0261	-0.0224	0.1253	8.58E-01	8.58E-01	0.0253	0.0261	6	31457656	rs140543080	A	G	0.0261	0.3234	0.0376	8.36E-18	6.82E-19	0.0340	0.0258	6	31457656	A	G	0.0331	0.001999728	0.1324	0.0428
06:31452647	a	g	-0.2244	0.0273	2.13E-16	+--	6	31452647	rs144681870	A	G	0.0261	-0.0266	0.1254	8.32E-01	8.32E-01	0.0252	0.0261	6	31452647	rs144681870	A	G	0.0261	0.3253	0.0377	5.92E-18	4.59E-19	0.0340	0.0257	6	31452647	A	G	0.0346	0.002195323	0.1281	0.0418
06:31324764	a	c	0.225	0.0276	3.56E-16	++?	6	31324764	rs41560522	C	A	0.0682	0.1452	0.0795	6.80E-02	6.80E-02	0.0767	0.0679	6	31324764	rs41560522	C	A	0.0425	0.2360	0.0294	1.08E-15	2.93E-16	0.0515	0.0421	NA	NA	NA	NA	NA	NA	NA	NA
06:31471730	t	g	0.2777	0.0345	7.78E-16	?+?	NA	NA	NA	NA	NA	NA	NA	NA	NA	NA	NA	NA	6	31471730	rs28831701	G	T	0.0454	0.2777	0.0345	7.78E-16	1.67E-16	0.0534	0.0451	NA	NA	NA	NA	NA	NA	NA	NA
06:31378279	t	c	0.15	0.0188	1.69E-15	+++	6	31378279	rs9266808	C	T	0.0713	0.1611	0.0777	3.82E-02	3.82E-02	0.0807	0.0711	6	31378279	rs9266808	C	T	0.0574	0.1690	0.0251	1.83E-11	1.22E-11	0.0662	0.0571	6	31378279	C	T	0.0641	8.32E-05	0.1203	0.0306
06:31388449	t	c	-0.1489	0.0188	2.58E-15	---	6	31388449	rs73402222	T	C	0.0714	0.1655	0.0776	3.29E-02	3.30E-02	0.0811	0.0711	6	31388449	rs73402222	T	C	0.0575	0.1685	0.0251	2.01E-11	1.34E-11	0.0662	0.0571	6	31388449	T	C	0.0642	0.000121071	0.1173	0.0305
06:31383980	a	g	0.1489	0.0188	2.59E-15	+++	6	31383980	rs6909760	G	A	0.0714	0.1654	0.0776	3.30E-02	3.30E-02	0.0811	0.0711	6	31383980	rs6909760	G	A	0.0575	0.1685	0.0251	2.00E-11	1.34E-11	0.0662	0.0571	6	31383980	G	A	0.0642	0.00012189	0.1173	0.0305
06:31378714	a	t	-0.1488	0.0188	2.70E-15	---	6	31378714	rs3819275	A	T	0.0713	0.1613	0.0777	3.79E-02	3.79E-02	0.0807	0.0710	6	31378714	rs3819275	A	T	0.0575	0.1685	0.0251	2.01E-11	1.34E-11	0.0662	0.0571	6	31378714	A	T	0.0642	0.000114779	0.1178	0.0305
06:31378388	a	g	0.1488	0.0188	2.74E-15	+++	6	31378388	rs1051785	G	A	0.0713	0.1611	0.0777	3.82E-02	3.82E-02	0.0807	0.0711	6	31378388	rs1051785	G	A	0.0575	0.1669	0.0251	3.14E-11	2.14E-11	0.0662	0.0571	6	31378388	G	A	0.0641	8.36E-05	0.1202	0.0306
06:31378510	a	g	0.1487	0.0188	2.77E-15	+++	6	31378510	rs1063632	G	A	0.0713	0.1613	0.0777	3.79E-02	3.79E-02	0.0807	0.0710	6	31378510	rs1063632	G	A	0.0575	0.1685	0.0251	2.03E-11	1.36E-11	0.0662	0.0571	6	31378510	G	A	0.0642	0.000115977	0.1176	0.0305
06:31383593	a	g	0.1486	0.0188	2.96E-15	+++	6	31383593	rs9266841	G	A	0.0713	0.1609	0.0777	3.83E-02	3.84E-02	0.0807	0.0711	6	31383593	rs9266841	G	A	0.0575	0.1685	0.0251	2.01E-11	1.35E-11	0.0663	0.0571	6	31383593	G	A	0.0642	0.000122464	0.1173	0.0305
06:31388601	t	c	-0.1479	0.0188	3.49E-15	---	6	31388601	rs72847397	T	C	0.0714	0.1655	0.0776	3.29E-02	3.29E-02	0.0811	0.0711	6	31388601	rs72847397	T	C	0.0576	0.1679	0.0251	2.26E-11	1.52E-11	0.0664	0.0572	6	31388601	T	C	0.0645	0.000141872	0.1159	0.0305
06:31388875	a	g	-0.1479	0.0188	3.52E-15	---	6	31388875	rs68104617	A	G	0.0714	0.1655	0.0776	3.29E-02	3.29E-02	0.0811	0.0711	6	31388875	rs68104617	A	G	0.0576	0.1678	0.0251	2.30E-11	1.55E-11	0.0664	0.0572	6	31388875	A	G	0.0645	0.00014116	0.1159	0.0305
06:31558174	t	c	0.3025	0.0385	3.85E-15	+++	6	31558174	rs188960032	C	T	0.0108	0.0841	0.1950	6.66E-01	6.66E-01	0.0114	0.0108	6	31558174	rs188960032	C	T	0.0140	0.3994	0.0518	1.26E-14	1.06E-15	0.0192	0.0137	6	31558174	C	T	0.0160	0.001377545	0.1926	0.0602
06:31381533	t	c	0.1478	0.0188	3.89E-15	+++	6	31381533	rs9266816	C	T	0.0713	0.1610	0.0777	3.83E-02	3.83E-02	0.0807	0.0711	6	31381533	rs9266816	C	T	0.0577	0.1679	0.0251	2.28E-11	1.54E-11	0.0664	0.0573	6	31381533	C	T	0.0645	0.000140258	0.1161	0.0305
06:31389839	t	c	0.1477	0.0188	3.95E-15	+++	6	31389839	rs17206757	C	T	0.0714	0.1655	0.0776	3.29E-02	3.29E-02	0.0811	0.0711	6	31389839	rs17206757	C	T	0.0576	0.1675	0.0251	2.57E-11	1.74E-11	0.0663	0.0572	6	31389839	C	T	0.0645	0.000143023	0.1158	0.0305
06:31389768	t	g	-0.1474	0.0188	4.53E-15	---	6	31389768	rs17206736	T	G	0.0714	0.1655	0.0776	3.29E-02	3.29E-02	0.0811	0.0711	6	31389768	rs17206736	T	G	0.0576	0.1675	0.0251	2.57E-11	1.74E-11	0.0663	0.0572	6	31389768	T	G	0.0645	0.000159931	0.1150	0.0305
06:31390779	a	g	0.147	0.0188	5.39E-15	+++	6	31390779	rs55945137	G	A	0.0713	0.1610	0.0777	3.82E-02	3.83E-02	0.0807	0.0711	6	31390779	rs55945137	G	A	0.0576	0.1668	0.0251	3.08E-11	2.10E-11	0.0663	0.0572	6	31390779	G	A	0.0645	0.000147209	0.1156	0.0305
06:31329511	a	c	-0.7202	0.0922	5.85E-15	?-?	NA	NA	NA	NA	NA	NA	NA	NA	NA	NA	NA	NA	6	31329511	rs567977131	A	C	0.0082	0.7202	0.0922	5.85E-15	1.80E-16	0.0112	0.0081	NA	NA	NA	NA	NA	NA	NA	NA
06:31329514	t	c	0.7204	0.0923	5.98E-15	?+?	NA	NA	NA	NA	NA	NA	NA	NA	NA	NA	NA	NA	6	31329514	rs538141787	C	T	0.0082	0.7204	0.0923	5.98E-15	1.84E-16	0.0112	0.0081	NA	NA	NA	NA	NA	NA	NA	NA
06:31391257	a	g	-0.1464	0.0188	6.98E-15	---	6	31391257	rs58138383	A	G	0.0713	0.1611	0.0777	3.81E-02	3.82E-02	0.0807	0.0710	6	31391257	rs58138383	A	G	0.0574	0.1660	0.0251	4.05E-11	2.80E-11	0.0661	0.0571	6	31391257	A	G	0.0645	0.00014887	0.1155	0.0305
06:31385701	t	g	0.1479	0.0194	2.44E-14	?++	NA	NA	NA	NA	NA	NA	NA	NA	NA	NA	NA	NA	6	31385701	rs6932191	G	T	0.0575	0.1686	0.0251	1.98E-11	1.32E-11	0.0663	0.0571	6	31385701	G	T	0.0642	0.000118296	0.1175	0.0305
06:31475084	ctggggtga	c	0.2646	0.0348	2.88E-14	-+?	6	31475084	rs11509487	C	CTGGGGTGA	0.0287	-0.0481	0.1191	6.86E-01	6.86E-01	0.0273	0.0288	6	31475084	rs138314754	C	CTGGGGTGA	0.0275	0.2938	0.0364	6.77E-16	1.04E-16	0.0352	0.0272	NA	NA	NA	NA	NA	NA	NA	NA
06:30936891	c	g	0.2753	0.0365	4.31E-14	-++	6	30936891	rs139593512	G	C	0.0061	-0.0266	0.2646	9.20E-01	9.20E-01	0.0057	0.0061	6	30936891	rs139593512	G	C	0.0174	0.3309	0.0462	7.70E-13	1.59E-13	0.0226	0.0172	6	30936891	G	C	0.0152	0.001429548	0.1944	0.0610
06:31390566	a	c	0.1275	0.0169	4.77E-14	+++	6	31390566	rs56414040	C	A	0.0776	0.1601	0.0747	3.20E-02	3.21E-02	0.0879	0.0773	6	31390566	rs56414040	C	A	0.0726	0.1434	0.0225	1.79E-10	1.41E-10	0.0818	0.0722	6	31390566	C	A	0.0817	0.000271028	0.0997	0.0274
06:31475513	a	g	0.2012	0.0267	5.20E-14	-++	6	31475513	rs115231984	G	A	0.0287	-0.0478	0.1190	6.88E-01	6.88E-01	0.0273	0.0288	6	31475513	rs115231984	G	A	0.0276	0.2945	0.0364	5.56E-16	8.33E-17	0.0352	0.0272	6	31475513	G	A	0.0346	0.009307248	0.1087	0.0418
06:31145389	t	c	-1.0599	0.1417	7.32E-14	--?	6	31145389	.	T	C	0.0032	0.3061	0.3793	4.20E-01	4.20E-01	0.0039	0.0032	6	31145389	rs568127687	T	C	0.0041	1.1820	0.1527	9.90E-15	1.86E-16	0.0060	0.0040	NA	NA	NA	NA	NA	NA	NA	NA
06:31183619	a	t	2.1211	0.2852	1.02E-13	?+?	NA	NA	NA	NA	NA	NA	NA	NA	NA	NA	NA	NA	6	31183619	rs532863449	T	A	0.0021	2.1211	0.2852	1.02E-13	2.13E-15	0.0030	0.0020	NA	NA	NA	NA	NA	NA	NA	NA
06:31140068	t	c	0.1873	0.0257	3.17E-13	-++	6	31140068	rs116371977	C	T	0.0204	-0.0654	0.1408	6.42E-01	6.42E-01	0.0191	0.0205	6	31140068	rs116371977	C	T	0.0338	0.2359	0.0331	1.03E-12	4.19E-13	0.0411	0.0335	6	31140068	C	T	0.0321	0.002291293	0.1299	0.0426
06:31409283	a	g	0.1073	0.0149	6.18E-13	+++	6	31409283	rs61447909	G	A	0.0847	0.1350	0.0719	6.04E-02	6.04E-02	0.0939	0.0844	6	31409283	rs61447909	G	A	0.0979	0.1218	0.0196	5.14E-10	4.44E-10	0.1080	0.0975	6	31409283	G	A	0.1079	0.000720673	0.0819	0.0242
06:31352694	t	g	0.1266	0.0179	1.47E-12	+++	6	31352694	rs56671953	G	T	0.0900	0.1561	0.0696	2.50E-02	2.50E-02	0.1023	0.0897	6	31352694	rs56671953	G	T	0.0659	0.1220	0.0235	2.01E-07	1.87E-07	0.0730	0.0656	6	31352694	G	T	0.0659	1.92E-05	0.1286	0.0301
06:31354939	a	t	-0.1264	0.0179	1.54E-12	---	6	31354939	rs72882972	A	T	0.0900	0.1561	0.0696	2.50E-02	2.50E-02	0.1023	0.0897	6	31354939	rs72882972	A	T	0.0659	0.1214	0.0235	2.29E-07	2.13E-07	0.0730	0.0656	6	31354939	A	T	0.0659	1.76E-05	0.1291	0.0301
06:31360838	a	g	-0.1268	0.018	1.77E-12	---	6	31360838	rs142740116	A	G	0.0802	0.1707	0.0737	2.05E-02	2.05E-02	0.0920	0.0799	6	31360838	rs142740116	A	G	0.0657	0.1220	0.0235	2.09E-07	1.94E-07	0.0728	0.0654	6	31360838	A	G	0.0655	2.44E-05	0.1273	0.0302
06:31360289	a	g	-0.1265	0.018	1.98E-12	---	6	31360289	rs72867732	A	G	0.0804	0.1690	0.0736	2.17E-02	2.17E-02	0.0920	0.0800	6	31360289	rs72867732	A	G	0.0657	0.1214	0.0235	2.36E-07	2.20E-07	0.0728	0.0654	6	31360289	A	G	0.0655	2.33E-05	0.1276	0.0302
06:31366969	t	c	-0.1256	0.0179	2.65E-12	---	6	31366969	rs72883110	T	C	0.0805	0.1701	0.0736	2.09E-02	2.09E-02	0.0922	0.0801	6	31366969	rs72883110	T	C	0.0658	0.1214	0.0235	2.27E-07	2.12E-07	0.0730	0.0655	6	31366969	T	C	0.0659	3.35E-05	0.1249	0.0301
06:31367052	t	g	-0.1256	0.0179	2.65E-12	---	6	31367052	rs146482045	T	G	0.0805	0.1701	0.0736	2.09E-02	2.09E-02	0.0922	0.0801	6	31367052	rs146482045	T	G	0.0658	0.1214	0.0235	2.28E-07	2.12E-07	0.0730	0.0655	6	31367052	T	G	0.0659	3.35E-05	0.1249	0.0301
06:31376677	a	g	0.1243	0.0179	4.16E-12	+++	6	31376677	rs56365848	G	A	0.0809	0.1716	0.0734	1.94E-02	1.94E-02	0.0928	0.0805	6	31376677	rs56365848	G	A	0.0661	0.1218	0.0234	2.03E-07	1.88E-07	0.0733	0.0658	6	31376677	G	A	0.0662	6.28E-05	0.1203	0.0301
06:32008783	t	c	0.4217	0.0612	5.54E-12	?+?	NA	NA	NA	NA	NA	NA	NA	NA	NA	NA	NA	NA	6	32008783	rs6445	C	T	0.0098	0.4217	0.0612	5.53E-12	7.49E-13	0.0138	0.0097	NA	NA	NA	NA	NA	NA	NA	NA
06:30878523	a	c	0.284	0.0417	9.58E-12	-++	6	30878523	rs61748588	C	A	0.0065	-0.0432	0.2545	8.65E-01	8.65E-01	0.0060	0.0065	6	30878523	rs61748588	C	A	0.0130	0.3540	0.0528	1.95E-11	4.51E-12	0.0174	0.0129	6	30878523	C	A	0.0113	0.00915411	0.1838	0.0705
06:31937552	t	c	-0.3516	0.0517	1.08E-11	---	6	31937552	rs41267106	T	C	0.0021	0.2832	0.5238	5.89E-01	5.89E-01	0.0024	0.0021	6	31937552	rs41267106	T	C	0.0086	0.4478	0.0668	1.97E-11	2.89E-12	0.0122	0.0085	6	31937552	T	C	0.0098	0.013434305	0.2049	0.0829
06:31401898	a	c	0.1104	0.0163	1.28E-11	+++	6	31401898	rs116880367	C	A	0.0845	0.1664	0.0719	2.07E-02	2.07E-02	0.0966	0.0842	6	31401898	rs116880367	C	A	0.0825	0.1012	0.0212	1.72E-06	1.66E-06	0.0897	0.0822	6	31401898	C	A	0.0811	1.72E-05	0.1177	0.0274
06:31401110	t	c	0.1103	0.0163	1.30E-11	+++	6	31401110	rs72848725	C	T	0.0841	0.1683	0.0721	1.95E-02	1.95E-02	0.0962	0.0837	6	31401110	rs72848725	C	T	0.0826	0.1009	0.0211	1.80E-06	1.74E-06	0.0898	0.0823	6	31401110	C	T	0.0811	1.72E-05	0.1177	0.0274
06:31402325	a	g	0.1102	0.0163	1.38E-11	+++	6	31402325	rs6912324	G	A	0.0841	0.1687	0.0721	1.93E-02	1.93E-02	0.0962	0.0837	6	31402325	rs6912324	G	A	0.0826	0.1007	0.0211	1.90E-06	1.84E-06	0.0898	0.0823	6	31402325	G	A	0.0811	1.72E-05	0.1177	0.0274
06:31406386	a	g	0.1101	0.0163	1.38E-11	+++	6	31406386	rs7742954	G	A	0.0847	0.1646	0.0719	2.20E-02	2.20E-02	0.0966	0.0843	6	31406386	rs7742954	G	A	0.0826	0.1009	0.0211	1.79E-06	1.73E-06	0.0898	0.0823	6	31406386	G	A	0.0811	1.72E-05	0.1177	0.0274
06:31817049	ca	c	0.3978	0.0589	1.40E-11	++?	6	31817049	.	C	CA	0.0035	0.0659	0.3466	8.49E-01	8.49E-01	0.0036	0.0035	6	31817049	rs552243035	C	CA	0.0103	0.4077	0.0597	8.80E-12	1.37E-12	0.0143	0.0101	NA	NA	NA	NA	NA	NA	NA	NA
06:31394941	a	t	0.1102	0.0163	1.40E-11	+++	6	31394941	rs138601521	T	A	0.0843	0.1670	0.0720	2.05E-02	2.05E-02	0.0964	0.0840	6	31394941	rs138601521	T	A	0.0825	0.1007	0.0212	1.92E-06	1.86E-06	0.0897	0.0822	6	31394941	T	A	0.0812	1.68E-05	0.1178	0.0274
06:31398097	a	g	-0.1101	0.0163	1.40E-11	---	6	31398097	rs76189202	A	G	0.0847	0.1639	0.0719	2.26E-02	2.26E-02	0.0966	0.0843	6	31398097	rs76189202	A	G	0.0825	0.1009	0.0211	1.80E-06	1.74E-06	0.0898	0.0822	6	31398097	A	G	0.0811	1.71E-05	0.1177	0.0274
06:31398924	a	g	0.1101	0.0163	1.41E-11	+++	6	31398924	rs55909619	G	A	0.0847	0.1639	0.0719	2.26E-02	2.26E-02	0.0966	0.0843	6	31398924	rs55909619	G	A	0.0825	0.1010	0.0211	1.80E-06	1.74E-06	0.0898	0.0822	6	31398924	G	A	0.0811	1.71E-05	0.1177	0.0274
06:31399821	a	t	-0.1101	0.0163	1.41E-11	---	6	31399821	rs7776044	A	T	0.0846	0.1653	0.0719	2.15E-02	2.15E-02	0.0966	0.0842	6	31399821	rs7776044	A	T	0.0826	0.1009	0.0211	1.83E-06	1.78E-06	0.0898	0.0822	6	31399821	A	T	0.0811	1.72E-05	0.1177	0.0274
06:31401566	a	g	0.1101	0.0163	1.42E-11	+++	6	31401566	rs147596713	G	A	0.0847	0.1634	0.0719	2.30E-02	2.30E-02	0.0966	0.0843	6	31401566	rs147596713	G	A	0.0826	0.1010	0.0211	1.79E-06	1.73E-06	0.0898	0.0823	6	31401566	G	A	0.0811	1.72E-05	0.1177	0.0274
06:31377362	t	c	0.1207	0.0179	1.44E-11	+++	6	31377362	.	C	T	0.0850	0.1158	0.0719	1.07E-01	1.07E-01	0.0932	0.0847	6	31377362	rs74295995	C	T	0.0664	0.1226	0.0234	1.68E-07	1.55E-07	0.0736	0.0661	6	31377362	C	T	0.0667	7.57E-05	0.1186	0.0300
06:31397948	t	g	0.1101	0.0163	1.44E-11	+++	6	31397948	rs147210419	G	T	0.0847	0.1639	0.0719	2.26E-02	2.26E-02	0.0966	0.0843	6	31397948	rs147210419	G	T	0.0825	0.1008	0.0211	1.84E-06	1.79E-06	0.0898	0.0822	6	31397948	G	T	0.0811	1.71E-05	0.1177	0.0274
06:31398480	a	c	0.1101	0.0163	1.45E-11	+++	6	31398480	rs56383757	C	A	0.0847	0.1639	0.0719	2.26E-02	2.26E-02	0.0966	0.0843	6	31398480	rs56383757	C	A	0.0825	0.1008	0.0211	1.85E-06	1.79E-06	0.0898	0.0822	6	31398480	C	A	0.0811	1.71E-05	0.1177	0.0274
06:31399963	a	g	0.1101	0.0163	1.45E-11	+++	6	31399963	rs7738362	G	A	0.0851	0.1643	0.0719	2.22E-02	2.23E-02	0.0970	0.0847	6	31399963	rs7738362	G	A	0.0825	0.1008	0.0211	1.86E-06	1.80E-06	0.0898	0.0822	6	31399963	G	A	0.0811	1.72E-05	0.1177	0.0274
06:31404680	t	g	0.1099	0.0163	1.54E-11	+++	6	31404680	rs6929479	G	T	0.0847	0.1634	0.0719	2.30E-02	2.30E-02	0.0966	0.0843	6	31404680	rs6929479	G	T	0.0826	0.1007	0.0211	1.91E-06	1.85E-06	0.0898	0.0822	6	31404680	G	T	0.0811	1.74E-05	0.1176	0.0274
06:31404846	t	c	0.1099	0.0163	1.54E-11	+++	6	31404846	rs6929526	C	T	0.0847	0.1634	0.0719	2.30E-02	2.30E-02	0.0966	0.0843	6	31404846	rs6929526	C	T	0.0826	0.1007	0.0211	1.91E-06	1.85E-06	0.0898	0.0822	6	31404846	C	T	0.0811	1.74E-05	0.1176	0.0274
06:31404594	t	c	-0.1099	0.0163	1.54E-11	---	6	31404594	rs6908882	T	C	0.0847	0.1634	0.0719	2.30E-02	2.30E-02	0.0966	0.0843	6	31404594	rs6908882	T	C	0.0826	0.1007	0.0211	1.91E-06	1.85E-06	0.0898	0.0822	6	31404594	T	C	0.0811	1.74E-05	0.1176	0.0274
06:31403427	t	g	-0.1099	0.0163	1.55E-11	---	6	31403427	rs72848728	T	G	0.0847	0.1634	0.0719	2.30E-02	2.30E-02	0.0966	0.0843	6	31403427	rs72848728	T	G	0.0826	0.1006	0.0211	1.92E-06	1.86E-06	0.0898	0.0823	6	31403427	T	G	0.0811	1.74E-05	0.1176	0.0274
06:31404213	t	c	0.1099	0.0163	1.55E-11	+++	6	31404213	rs61504098	C	T	0.0847	0.1634	0.0719	2.30E-02	2.30E-02	0.0966	0.0843	6	31404213	rs61504098	C	T	0.0826	0.1006	0.0211	1.92E-06	1.86E-06	0.0898	0.0823	6	31404213	C	T	0.0811	1.74E-05	0.1176	0.0274
06:31403305	t	c	-0.1099	0.0163	1.55E-11	---	6	31403305	rs141105537	T	C	0.0847	0.1634	0.0719	2.30E-02	2.30E-02	0.0966	0.0843	6	31403305	rs141105537	T	C	0.0826	0.1006	0.0211	1.92E-06	1.86E-06	0.0898	0.0823	6	31403305	T	C	0.0811	1.74E-05	0.1176	0.0274
06:31404429	a	c	-0.1099	0.0163	1.56E-11	---	6	31404429	rs72848731	A	C	0.0847	0.1634	0.0719	2.30E-02	2.30E-02	0.0966	0.0843	6	31404429	rs72848731	A	C	0.0825	0.1007	0.0211	1.94E-06	1.88E-06	0.0897	0.0822	6	31404429	A	C	0.0811	1.74E-05	0.1176	0.0274
06:31397773	t	g	0.1098	0.0163	1.64E-11	+++	6	31397773	rs72848718	G	T	0.0849	0.1624	0.0719	2.39E-02	2.39E-02	0.0967	0.0846	6	31397773	rs72848718	G	T	0.0825	0.1010	0.0211	1.77E-06	1.71E-06	0.0898	0.0822	6	31397773	G	T	0.0812	1.99E-05	0.1168	0.0274
06:31383131	a	t	0.1698	0.0253	1.76E-11	?+?	NA	NA	NA	NA	NA	NA	NA	NA	NA	NA	NA	NA	6	31383131	rs575085127	T	A	0.0572	0.1698	0.0253	1.76E-11	1.17E-11	0.0660	0.0568	NA	NA	NA	NA	NA	NA	NA	NA
06:31383127	a	at	0.1698	0.0253	1.79E-11	?+?	NA	NA	NA	NA	NA	NA	NA	NA	NA	NA	NA	NA	6	31383127	6:31383127_AT_A	AT	A	0.0572	0.1698	0.0253	1.79E-11	1.19E-11	0.0660	0.0568	NA	NA	NA	NA	NA	NA	NA	NA
06:31407201	t	g	0.1097	0.0163	1.83E-11	+++	6	31407201	rs3749936	G	T	0.0841	0.1674	0.0721	2.01E-02	2.01E-02	0.0962	0.0838	6	31407201	rs3749936	G	T	0.0822	0.1000	0.0212	2.41E-06	2.34E-06	0.0893	0.0819	6	31407201	G	T	0.0812	1.76E-05	0.1175	0.0274
06:31841036	t	g	-0.3059	0.0456	1.91E-11	---	6	31841036	.	T	G	0.0034	0.1038	0.3526	7.69E-01	7.69E-01	0.0036	0.0034	6	31841036	rs574307841	T	G	0.0102	0.4135	0.0601	5.80E-12	8.37E-13	0.0142	0.0100	6	31841036	T	G	0.0110	0.022976256	0.1623	0.0714
06:31394446	t	c	0.1081	0.0164	4.22E-11	+++	6	31394446	rs117604452	C	T	0.0847	0.1640	0.0719	2.26E-02	2.26E-02	0.0966	0.0843	6	31394446	rs117604452	C	T	0.0816	0.0973	0.0213	5.16E-06	5.03E-06	0.0884	0.0813	6	31394446	C	T	0.0812	1.68E-05	0.1178	0.0274
06:31394395	a	g	0.1075	0.0164	5.13E-11	+++	6	31394395	rs79299723	G	A	0.0846	0.1654	0.0719	2.14E-02	2.14E-02	0.0966	0.0842	6	31394395	rs79299723	G	A	0.0818	0.0969	0.0213	5.41E-06	5.28E-06	0.0886	0.0815	6	31394395	G	A	0.0816	2.04E-05	0.1164	0.0273
06:31407257	a	g	0.108	0.0165	5.24E-11	+++	6	31407257	rs3749940	G	A	0.0841	0.1675	0.0721	2.01E-02	2.01E-02	0.0962	0.0837	6	31407257	rs3749940	G	A	0.0809	0.0967	0.0215	6.76E-06	6.61E-06	0.0876	0.0806	6	31407257	G	A	0.0811	1.69E-05	0.1178	0.0274
06:30969938	a	c	0.2172	0.0333	6.91E-11	?++	NA	NA	NA	NA	NA	NA	NA	NA	NA	NA	NA	NA	6	30969938	rs6920820	C	G	0.0114	0.1047	0.0549	0.056794324	0.056794324	0.0124	0.0113	6	30969938	C	G	0.0150	0.430507248	0.0489	0.0620
06:30969938	a	c	0.2172	0.0333	6.91E-11	?++	NA	NA	NA	NA	NA	NA	NA	NA	NA	NA	NA	NA	6	30969938	rs6920820	C	G	0.0114	0.1047	0.0549	0.056794324	0.056794324	0.0124	0.0113	6	30969938	C	A	0.0201	0.026983881	0.1185	0.0536
06:30969938	a	c	0.2172	0.0333	6.91E-11	?++	NA	NA	NA	NA	NA	NA	NA	NA	NA	NA	NA	NA	6	30969938	rs6920820	C	A	0.0199	0.2793	0.0425	4.99E-11	1.91E-11	0.0250	0.0197	6	30969938	C	G	0.0150	0.430507248	0.0489	0.0620
06:30969938	a	c	0.2172	0.0333	6.91E-11	?++	NA	NA	NA	NA	NA	NA	NA	NA	NA	NA	NA	NA	6	30969938	rs6920820	C	A	0.0199	0.2793	0.0425	4.99E-11	1.91E-11	0.0250	0.0197	6	30969938	C	A	0.0201	0.026983881	0.1185	0.0536
06:32080339	t	c	0.3118	0.048	8.61E-11	-++	6	32080339	rs115346508	C	T	0.0025	-0.1436	0.4180	7.31E-01	7.31E-01	0.0021	0.0025	6	32080339	rs115346508	C	T	0.0096	0.4198	0.0627	2.14E-11	3.60E-12	0.0133	0.0094	6	32080339	C	T	0.0095	0.02700911	0.1681	0.0760
06:31940029	a	g	0.3064	0.0474	1.02E-10	+++	6	31940029	rs75831035	G	A	0.0033	0.0326	0.3607	9.28E-01	9.28E-01	0.0033	0.0033	6	31940029	rs75831035	G	A	0.0099	0.4220	0.0612	5.54E-12	7.60E-13	0.0138	0.0097	6	31940029	G	A	0.0094	0.07066363	0.1383	0.0765
06:32155183	t	g	0.416	0.0645	1.12E-10	?+?	6	32155183	rs116295847	G	T	0.0010	-0.5908	0.8625	4.93E-01	4.93E-01	0.0006	0.0010	6	32155183	rs116295847	G	T	0.0090	0.4160	0.0645	1.12E-10	2.26E-11	0.0125	0.0089	NA	NA	NA	NA	NA	NA	NA	NA
06:32109828	a	g	0.3237	0.0503	1.18E-10	-++	6	32109828	rs17207993	G	A	0.0024	-0.1809	0.4214	6.68E-01	6.68E-01	0.0019	0.0024	6	32109828	rs17207993	G	A	0.0096	0.4114	0.0618	2.84E-11	4.90E-12	0.0134	0.0094	6	32109828	G	A	0.0082	0.057572621	0.1675	0.0882
06:30948458	t	c	-0.2731	0.0424	1.21E-10	?-?	NA	NA	NA	NA	NA	NA	NA	NA	NA	NA	NA	NA	6	30948458	rs140090401	T	C	0.0199	0.2731	0.0424	1.21E-10	5.10E-11	0.0249	0.0197	NA	NA	NA	NA	NA	NA	NA	NA
06:30944548	a	c	0.2123	0.033	1.22E-10	-++	6	30944548	rs150080870	C	A	0.0165	-0.1775	0.1594	2.65E-01	2.65E-01	0.0133	0.0166	6	30944548	rs150080870	C	A	0.0197	0.2778	0.0427	8.01E-11	3.21E-11	0.0247	0.0195	6	30944548	C	A	0.0190	0.00604534	0.1506	0.0548
06:31377642	a	g	-0.1007	0.0157	1.65E-10	---	6	31377642	.	A	G	0.1301	0.1794	0.0595	2.59E-03	2.57E-03	0.1484	0.1295	6	31377642	rs9266804	A	G	0.1004	0.0858	0.0195	1.09E-05	1.07E-05	0.1077	0.1001	6	31377642	A	G	0.0679	0.00010797	0.1157	0.0299
06:31037458	t	c	1.5124	0.2373	1.84E-10	?+?	NA	NA	NA	NA	NA	NA	NA	NA	NA	NA	NA	NA	6	31037458	6:31037458_C_T	C	T	0.0020	1177543	0.2373	1.84E-10	9.37E-12	0.0030	0.0020	NA	NA	NA	NA	NA	NA	NA	NA
06:30744768	a	g	-0.1607	0.0252	1.93E-10	+--	6	30744768	rs80026531	A	G	0.0235	-0.0349	0.1334	7.94E-01	7.94E-01	0.0223	0.0235	6	30744768	rs80026531	A	G	0.0310	0.2059	0.0338	1.17E-09	7.64E-10	0.0369	0.0307	6	30744768	A	G	0.0375	0.003271817	0.1162	0.0395
06:31394424	t	c	0.0987	0.0155	2.10E-10	+++	6	31394424	rs62395272	C	T	0.0856	0.1653	0.0715	2.08E-02	2.08E-02	0.0977	0.0852	6	31394424	rs62395272	C	T	0.0949	0.0859	0.0202	2.00E-05	1.98E-05	0.1016	0.0946	6	31394424	C	T	0.0922	1.84E-05	0.1113	0.0260
06:30866929	a	g	0.2509	0.0398	2.77E-10	+++	6	30866929	rs115029731	G	A	0.0101	0.0253	0.2001	8.99E-01	8.99E-01	0.0102	0.0101	6	30866929	rs115029731	G	A	0.0142	0.3159	0.0505	4.10E-10	1.54E-10	0.0183	0.0140	6	30866929	G	A	0.0120	0.019144953	0.1593	0.0680
06:30833288	t	c	1.0469	0.166	2.85E-10	?+?	6	30833288	rs115527471	C	T	0.0009	0.6457	0.8275	4.35E-01	4.35E-01	0.0012	0.0009	6	30833288	rs115527471	C	T	0.0030	1.0469	0.1660	2.85E-10	1.53E-11	0.0044	0.0030	NA	NA	NA	NA	NA	NA	NA	NA
06:30807403	t	c	0.2499	0.0397	2.95E-10	+++	6	30807403	rs140887479	C	T	0.0102	0.0197	0.1996	9.21E-01	9.21E-01	0.0102	0.0102	6	30807403	rs140887479	C	T	0.0144	0.3104	0.0500	5.24E-10	2.05E-10	0.0186	0.0143	6	30807403	C	T	0.0121	0.018787762	0.1621	0.0690
06:31443178	a	actat	0.1952	0.0311	3.44E-10	++?	6	31443178	rs141639264	ACTAT	A	0.0462	0.0161	0.0953	8.65E-01	8.65E-01	0.0469	0.0462	6	31443178	6:31443178_ACTAT_A	ACTAT	A	0.0338	0.2165	0.0329	4.62E-11	2.52E-11	0.0405	0.0335	NA	NA	NA	NA	NA	NA	NA	NA
06:30953209	a	g	-0.2037	0.0325	3.73E-10	+--	6	30953209	rs114570543	A	G	0.0167	-0.1608	0.1582	3.10E-01	3.10E-01	0.0136	0.0167	6	30953209	rs114570543	A	G	0.0205	0.2594	0.0418	5.30E-10	2.64E-10	0.0253	0.0203	6	30953209	A	G	0.0191	0.005689833	0.1515	0.0548
06:31520426	t	c	0.1026	0.0166	6.40E-10	+++	6	31520426	rs6916921	C	T	0.1035	0.0848	0.0659	1.98E-01	1.98E-01	0.1095	0.1033	6	31520426	rs6916921	C	T	0.0717	0.1358	0.0226	1.74E-09	1.47E-09	0.0807	0.0713	6	31520426	C	T	0.0889	0.023381236	0.0599	0.0264
06:31404453	a	g	-0.0781	0.0127	7.92E-10	---	6	31404453	rs56387817	A	G	0.1488	0.1648	0.0561	3.34E-03	3.32E-03	0.1678	0.1482	6	31404453	rs56387817	A	G	0.1424	0.0749	0.0167	7.47E-06	7.39E-06	0.1509	0.1421	6	31404453	A	G	0.1519	0.000650467	0.0712	0.0209
06:30973783	c	g	-0.2002	0.0326	8.16E-10	+--	6	30973783	rs12110532	C	G	0.0166	-0.1827	0.1588	2.50E-01	2.50E-01	0.0133	0.0167	6	30973783	rs12110532	C	G	0.0199	0.2791	0.0425	5.36E-11	2.07E-11	0.0250	0.0197	6	30973783	C	G	0.0201	0.026521166	0.1188	0.0535
06:30961713	ca	c	0.2606	0.0425	8.73E-10	-+?	6	30961713	rs201926415	C	CA	0.0166	-0.1825	0.1588	2.51E-01	2.51E-01	0.0133	0.0167	6	30961713	rs201926415	C	CA	0.0190	0.2948	0.0441	2.35E-11	8.08E-12	0.0240	0.0188	NA	NA	NA	NA	NA	NA	NA	NA
06:30990719	a	c	0.2003	0.0327	9.23E-10	-++	6	30990719	rs75990476	C	A	0.0168	-0.1795	0.1589	2.59E-01	2.59E-01	0.0135	0.0169	6	30990719	rs75990476	C	A	0.0198	0.2800	0.0428	6.04E-11	2.35E-11	0.0249	0.0196	6	30990719	C	A	0.0202	0.026820132	0.1186	0.0536
06:31406190	t	g	-0.0773	0.0126	9.68E-10	---	6	31406190	rs73404212	T	G	0.1482	0.1676	0.0563	2.91E-03	2.89E-03	0.1674	0.1476	6	31406190	rs73404212	T	G	0.1442	0.0733	0.0165	9.45E-06	9.35E-06	0.1527	0.1439	6	31406190	T	G	0.1519	0.000651016	0.0712	0.0209
06:31529897	t	c	0.1014	0.0166	1.03E-09	+++	6	31529897	rs116749187	C	T	0.1029	0.0910	0.0661	1.68E-01	1.68E-01	0.1095	0.1027	6	31529897	rs116749187	C	T	0.0717	0.1348	0.0226	2.32E-09	1.98E-09	0.0806	0.0713	6	31529897	C	T	0.0890	0.030445711	0.0573	0.0265
06:31404702	a	g	-0.0769	0.0126	1.14E-09	---	6	31404702	rs6928968	A	G	0.1488	0.1648	0.0561	3.34E-03	3.32E-03	0.1678	0.1482	6	31404702	rs6928968	A	G	0.1442	0.0729	0.0166	1.05E-05	1.04E-05	0.1526	0.1438	6	31404702	A	G	0.1519	0.000650467	0.0712	0.0209
06:31329521	c	g	-0.3019	0.0496	1.16E-09	?--	NA	NA	NA	NA	NA	NA	NA	NA	NA	NA	NA	NA	6	31329521	rs556958773	C	G	0.0024	0.6812	0.1672	4.61E-05	2.99E-05	0.0032	0.0024	6	31329521	C	G	0.0219	3.27E-07	0.2653	0.0520
06:31406648	t	c	0.0769	0.0126	1.17E-09	+++	6	31406648	rs66554119	C	T	0.1502	0.1568	0.0559	5.02E-03	5.00E-03	0.1686	0.1496	6	31406648	rs66554119	C	T	0.1444	0.0734	0.0165	9.09E-06	8.99E-06	0.1529	0.1440	6	31406648	C	T	0.1519	0.000654717	0.0712	0.0209
06:31748110	a	actgt	0.33	0.0543	1.21E-09	-+?	6	31748110	rs142784966	ACTGT	A	0.0081	-0.0967	0.2252	6.68E-01	6.68E-01	0.0072	0.0081	6	31748110	6:31748110_ACTGT_A	ACTGT	A	0.0117	0.3563	0.0559	1.89E-10	5.47E-11	0.0156	0.0115	NA	NA	NA	NA	NA	NA	NA	NA
06:31542482	t	c	0.1009	0.0166	1.30E-09	+++	6	31542482	rs1799724	C	T	0.1033	0.0861	0.0659	1.92E-01	1.92E-01	0.1095	0.1031	6	31542482	rs1799724	C	T	0.0716	0.1342	0.0226	2.81E-09	2.41E-09	0.0804	0.0712	6	31542482	C	T	0.0888	0.029916507	0.0575	0.0265
06:31403056	c	g	0.0768	0.0127	1.39E-09	+++	6	31403056	rs58783586	G	C	0.1488	0.1648	0.0561	3.34E-03	3.32E-03	0.1678	0.1482	6	31403056	rs58783586	G	C	0.1438	0.0726	0.0166	1.28E-05	1.27E-05	0.1521	0.1434	6	31403056	G	C	0.1519	0.000650467	0.0712	0.0209
06:31402905	a	c	-0.0768	0.0127	1.39E-09	---	6	31402905	rs58763099	A	C	0.1488	0.1648	0.0561	3.34E-03	3.32E-03	0.1678	0.1482	6	31402905	rs58763099	A	C	0.1438	0.0725	0.0166	1.31E-05	1.30E-05	0.1520	0.1434	6	31402905	A	C	0.1519	0.000639115	0.0713	0.0209
06:32017607	c	g	0.2381	0.0393	1.42E-09	+++	6	32017607	rs146280229	G	C	0.0152	0.0688	0.1642	6.75E-01	6.75E-01	0.0161	0.0151	6	32017607	rs146280229	G	C	0.0132	0.3088	0.0523	3.51E-09	1.61E-09	0.0170	0.0130	6	32017607	G	C	0.0137	0.013875934	0.1577	0.0641
06:31402410	a	t	0.0768	0.0127	1.43E-09	+++	6	31402410	rs6935045	T	A	0.1481	0.1683	0.0563	2.80E-03	2.78E-03	0.1674	0.1475	6	31402410	rs6935045	T	A	0.1436	0.0723	0.0167	1.42E-05	1.41E-05	0.1518	0.1432	6	31402410	T	A	0.1519	0.000646058	0.0712	0.0209
06:31402681	c	g	-0.0767	0.0127	1.47E-09	---	6	31402681	rs56252139	C	G	0.1488	0.1648	0.0561	3.34E-03	3.32E-03	0.1678	0.1482	6	31402681	rs56252139	C	G	0.1437	0.0724	0.0167	1.36E-05	1.35E-05	0.1519	0.1433	6	31402681	C	G	0.1519	0.000646096	0.0712	0.0209
06:31402207	a	g	0.0768	0.0127	1.48E-09	+++	6	31402207	rs6912136	G	A	0.1481	0.1683	0.0563	2.80E-03	2.78E-03	0.1674	0.1475	6	31402207	rs6912136	G	A	0.1435	0.0723	0.0167	1.47E-05	1.46E-05	0.1517	0.1432	6	31402207	G	A	0.1519	0.000646058	0.0712	0.0209
06:31401901	t	c	0.0766	0.0127	1.62E-09	+++	6	31401901	rs6911316	C	T	0.1486	0.1665	0.0562	3.04E-03	3.02E-03	0.1678	0.1480	6	31401901	rs6911316	C	T	0.1434	0.0721	0.0167	1.56E-05	1.55E-05	0.1516	0.1431	6	31401901	C	T	0.1519	0.000646058	0.0712	0.0209
06:31835511	a	g	-0.2509	0.0416	1.64E-09	?--	NA	NA	NA	NA	NA	NA	NA	NA	NA	NA	NA	NA	6	31835511	rs117478982	A	G	0.0117	0.3652	0.0559	6.27E-11	1.54E-11	0.0157	0.0115	6	31835511	A	G	0.0144	0.081961323	0.1085	0.0624
06:30969525	g	gtc	0.2482	0.0412	1.76E-09	-+?	6	30969525	rs138231254	GTC	G	0.0166	-0.1827	0.1588	2.50E-01	2.50E-01	0.0133	0.0167	6	30969525	6:30969525_GTC_G	GTC	G	0.0197	0.2794	0.0427	6.08E-11	2.37E-11	0.0248	0.0195	NA	NA	NA	NA	NA	NA	NA	NA
06:31400736	t	c	0.0764	0.0127	1.89E-09	+++	6	31400736	rs2394996	C	T	0.1488	0.1649	0.0561	3.31E-03	3.29E-03	0.1678	0.1482	6	31400736	rs2394996	C	T	0.1433	0.0718	0.0167	1.75E-05	1.73E-05	0.1514	0.1430	6	31400736	C	T	0.1519	0.000649238	0.0712	0.0209
06:31407218	a	g	0.0839	0.014	1.99E-09	+++	6	31407218	rs3749938	G	A	0.1412	0.1857	0.0575	1.23E-03	1.22E-03	0.1617	0.1406	6	31407218	rs3749938	G	A	0.1129	0.0755	0.0187	5.49E-05	5.45E-05	0.1198	0.1126	6	31407218	G	A	0.1255	0.000378596	0.0803	0.0226
06:30728635	ct	c	0.2387	0.0398	2.03E-09	?+?	NA	NA	NA	NA	NA	NA	NA	NA	NA	NA	NA	NA	6	30728635	rs113830694	C	CT	0.0240	0.2387	0.0398	2.03E-09	1.21E-09	0.0291	0.0238	NA	NA	NA	NA	NA	NA	NA	NA
06:30951558	t	g	0.1936	0.0324	2.41E-09	-++	6	30951558	rs73727148	G	T	0.0167	-0.1860	0.1582	2.40E-01	2.40E-01	0.0133	0.0168	6	30951558	rs73727148	G	T	0.0200	0.2706	0.0423	1.64E-10	7.15E-11	0.0249	0.0197	6	30951558	G	T	0.0203	0.031422509	0.1147	0.0533
06:30748297	a	g	-0.1394	0.0234	2.49E-09	---	6	30748297	rs73425733	A	G	0.0317	0.0196	0.1145	8.64E-01	8.64E-01	0.0322	0.0317	6	30748297	rs73425733	A	G	0.0356	0.1744	0.0315	3.06E-08	2.48E-08	0.0414	0.0353	6	30748297	A	G	0.0440	0.004429671	0.1043	0.0366
01:114377568	a	g	0.0881	0.0148	2.68E-09	+++	1	114377568	rs2476601	A	G	0.8609	-0.0806	0.0577	1.62E-01	1.62E-01	0.8532	0.8611	1	114377568	rs2476601	A	G	0.8978	-0.0816	0.0192	2.14E-05	2.12E-05	0.8906	0.8981	1	114377568	A	G	0.9056	7.09E-05	-0.1012	0.0255
06:30911540	a	g	-0.2069	0.0348	2.76E-09	?--	NA	NA	NA	NA	NA	NA	NA	NA	NA	NA	NA	NA	6	30911540	rs114481494	A	G	0.0182	0.2467	0.0442	2.46E-08	1.63E-08	0.0224	0.0180	6	30911540	A	G	0.0181	0.011582108	0.1423	0.0564
06:31364848	a	t	-0.1343	0.0226	2.86E-09	--?	6	31364848	rs72502580	A	T	0.0808	0.1673	0.0735	2.29E-02	2.29E-02	0.0923	0.0804	6	31364848	rs72502580	A	T	0.0672	0.1309	0.0238	3.67E-08	3.30E-08	0.0747	0.0668	NA	NA	NA	NA	NA	NA	NA	NA
06:31011263	t	c	0.1361	0.0229	2.89E-09	+++	6	31011263	rs115892464	C	T	0.0264	0.0974	0.1260	4.40E-01	4.40E-01	0.0280	0.0263	6	31011263	rs115892464	C	T	0.0419	0.1847	0.0298	5.58E-10	3.92E-10	0.0490	0.0416	6	31011263	C	T	0.0436	0.094159277	0.0627	0.0374
06:31321184	t	c	-0.1023	0.0172	3.00E-09	---	6	31321184	rs72866766	T	C	0.1217	0.0157	0.0617	8.00E-01	8.00E-01	0.1224	0.1217	6	31321184	rs72866766	T	C	0.0718	0.1336	0.0234	1.19E-08	1.05E-08	0.0797	0.0715	6	31321184	T	C	0.0803	0.006934073	0.0755	0.0279
06:31321563	a	c	-0.089	0.015	3.13E-09	+--	6	31321563	rs75256987	A	C	0.1753	-0.0167	0.0522	7.49E-01	7.49E-01	0.1750	0.1753	6	31321563	rs75256987	A	C	0.0792	0.1612	0.0247	6.42E-11	5.10E-11	0.0882	0.0788	6	31321563	A	C	0.1657	0.005804716	0.0560	0.0203
06:31929204	a	c	0.5632	0.0952	3.26E-09	?+?	NA	NA	NA	NA	NA	NA	NA	NA	NA	NA	NA	NA	6	31929204	rs192515454	C	A	0.0055	0.5632	0.0952	3.26E-09	7.49E-10	0.0076	0.0054	NA	NA	NA	NA	NA	NA	NA	NA
06:30989690	t	c	-0.1695	0.0287	3.41E-09	+--	6	30989690	rs74782521	T	C	0.0236	-0.1558	0.1346	2.47E-01	2.47E-01	0.0194	0.0237	6	30989690	rs74782521	T	C	0.0241	0.2418	0.0386	3.93E-10	2.09E-10	0.0295	0.0239	6	30989690	T	C	0.0287	0.017127706	0.1075	0.0451
06:31782855	a	g	-0.2393	0.0406	3.82E-09	+--	6	31782855	rs34378923	A	G	0.0076	-0.2369	0.2341	3.12E-01	3.12E-01	0.0057	0.0076	6	31782855	rs34378923	A	G	0.0119	0.3480	0.0550	2.54E-10	7.72E-11	0.0158	0.0117	6	31782855	A	G	0.0143	0.031918567	0.1337	0.0623
06:32059013	a	g	0.7645	0.1305	4.72E-09	?+?	NA	NA	NA	NA	NA	NA	NA	NA	NA	NA	NA	NA	6	32059013	6:32059013_G_A	G	A	0.0034	0.7645	0.1305	4.72E-09	7.65E-10	0.0050	0.0033	NA	NA	NA	NA	NA	NA	NA	NA
06:31834292	a	g	0.5596	0.0956	4.85E-09	?+?	NA	NA	NA	NA	NA	NA	NA	NA	NA	NA	NA	NA	6	31834292	rs576222280	G	A	0.0054	0.5596	0.0956	4.85E-09	1.17E-09	0.0075	0.0053	NA	NA	NA	NA	NA	NA	NA	NA
06:30749844	t	c	0.1362	0.0233	5.34E-09	-++	6	30749844	rs9468831	C	T	0.0318	-0.0259	0.1141	8.21E-01	8.21E-01	0.0311	0.0319	6	30749844	rs9468831	C	T	0.0358	0.1707	0.0314	5.52E-08	4.58E-08	0.0415	0.0355	6	30749844	C	T	0.0442	0.003776258	0.1060	0.0366
01:114303808	a	c	0.0865	0.0148	5.41E-09	+++	1	114303808	rs6679677	C	A	0.1387	0.0854	0.0577	1.39E-01	1.39E-01	0.1470	0.1385	1	114303808	rs6679677	C	A	0.1022	0.0793	0.0192	3.61E-05	3.57E-05	0.1092	0.1019	1	114303808	C	A	0.0943	9.82E-05	0.0993	0.0255
06:30973665	a	g	-0.1665	0.0285	5.41E-09	+--	6	30973665	rs60192216	A	G	0.0234	-0.1580	0.1346	2.40E-01	2.40E-01	0.0192	0.0236	6	30973665	rs60192216	A	G	0.0242	0.2387	0.0383	4.85E-10	2.63E-10	0.0296	0.0240	6	30973665	A	G	0.0286	0.021980114	0.1032	0.0451
06:30988314	t	c	0.1668	0.0287	5.90E-09	-++	6	30988314	rs111410233	C	T	0.0236	-0.1577	0.1345	2.41E-01	2.41E-01	0.0193	0.0237	6	30988314	rs111410233	C	T	0.0241	0.2407	0.0386	4.73E-10	2.55E-10	0.0294	0.0238	6	30988314	C	T	0.0286	0.022637904	0.1028	0.0451
06:31860832	t	c	0.246	0.0424	6.78E-09	-++	6	31860832	rs115699278	C	T	0.0038	-0.1302	0.3541	7.13E-01	7.13E-01	0.0034	0.0038	6	31860832	rs115699278	C	T	0.0114	0.3383	0.0560	1.52E-09	5.66E-10	0.0151	0.0113	6	31860832	C	T	0.0148	0.04947088	0.1301	0.0662
06:30731121	c	g	-0.1819	0.0315	7.63E-09	?--	NA	NA	NA	NA	NA	NA	NA	NA	NA	NA	NA	NA	6	30731121	rs116609753	C	G	0.0207	0.2376	0.0412	8.16E-09	5.16E-09	0.0254	0.0205	6	30731121	C	G	0.0243	0.033509235	0.1037	0.0488
06:30806652	a	g	0.203	0.0352	8.06E-09	-++	6	30806652	rs147806336	G	A	0.0129	-0.0666	0.1789	7.10E-01	7.10E-01	0.0117	0.0129	6	30806652	rs147806336	G	A	0.0167	0.2610	0.0460	1.37E-08	8.25E-09	0.0208	0.0166	6	30806652	G	A	0.0178	0.014723674	0.1403	0.0575
06:30734043	a	t	0.2375	0.0412	8.19E-09	?+?	NA	NA	NA	NA	NA	NA	NA	NA	NA	NA	NA	NA	6	30734043	rs576052108	T	A	0.0207	0.2375	0.0412	8.19E-09	5.18E-09	0.0254	0.0205	NA	NA	NA	NA	NA	NA	NA	NA
06:30917482	t	c	0.1561	0.0272	9.83E-09	?++	NA	NA	NA	NA	NA	NA	NA	NA	NA	NA	NA	NA	6	30917482	rs112148530	C	T	0.0279	0.2025	0.0356	1.28E-08	9.31E-09	0.0331	0.0277	6	30917482	C	T	0.0328	0.031820657	0.0907	0.0423
06:30735830	t	c	0.1771	0.0309	9.98E-09	+++	6	30735830	rs113347950	C	T	0.0167	0.0172	0.1593	9.14E-01	9.14E-01	0.0163	0.0167	6	30735830	rs113347950	C	T	0.0207	0.2395	0.0413	6.40E-09	3.97E-09	0.0254	0.0205	6	30735830	C	T	0.0244	0.031627063	0.1048	0.0488
06:30918441	a	g	-0.1559	0.0272	1.02E-08	?--	NA	NA	NA	NA	NA	NA	NA	NA	NA	NA	NA	NA	6	30918441	rs111658797	A	G	0.0279	0.2025	0.0356	1.28E-08	9.30E-09	0.0331	0.0277	6	30918441	A	G	0.0328	0.032637367	0.0903	0.0422
06:30735229	a	g	0.1768	0.0309	1.04E-08	+++	6	30735229	rs11963870	G	A	0.0167	0.0159	0.1591	9.21E-01	9.21E-01	0.0163	0.0167	6	30735229	rs11963870	G	A	0.0207	0.2391	0.0412	6.63E-09	4.13E-09	0.0254	0.0205	6	30735229	G	A	0.0244	0.031677896	0.1047	0.0487
06:30731075	a	g	0.1768	0.0309	1.06E-08	+++	6	30731075	rs76969411	G	A	0.0167	0.0185	0.1594	9.08E-01	9.08E-01	0.0163	0.0167	6	30731075	rs76969411	G	A	0.0208	0.2378	0.0411	7.37E-09	4.64E-09	0.0255	0.0206	6	30731075	G	A	0.0243	0.031987979	0.1052	0.0490
06:30733489	t	c	-0.1765	0.0309	1.09E-08	---	6	30733489	rs113512166	T	C	0.0167	0.0185	0.1594	9.08E-01	9.08E-01	0.0163	0.0167	6	30733489	rs113512166	T	C	0.0207	0.2383	0.0412	7.30E-09	4.58E-09	0.0254	0.0205	6	30733489	T	C	0.0244	0.031778793	0.1047	0.0488
06:30731066	a	g	-0.1769	0.031	1.12E-08	---	6	30731066	rs76657565	A	G	0.0167	0.0187	0.1594	9.07E-01	9.07E-01	0.0163	0.0167	6	30731066	rs76657565	A	G	0.0207	0.2383	0.0413	7.68E-09	4.84E-09	0.0254	0.0205	6	30731066	A	G	0.0243	0.031987979	0.1052	0.0490
06:30907873	a	g	-0.1966	0.0344	1.15E-08	+--	6	30907873	rs114014108	A	G	0.0154	-0.0731	0.1635	6.55E-01	6.55E-01	0.0140	0.0155	6	30907873	rs114014108	A	G	0.0170	0.2567	0.0455	1.72E-08	1.06E-08	0.0211	0.0168	6	30907873	A	G	0.0186	0.013075948	0.1381	0.0556
06:30733987	a	g	0.1763	0.0309	1.15E-08	+++	6	30733987	rs113212763	G	A	0.0167	0.0172	0.1593	9.14E-01	9.14E-01	0.0163	0.0167	6	30733987	rs113212763	G	A	0.0207	0.2380	0.0412	7.74E-09	4.88E-09	0.0254	0.0205	6	30733987	G	A	0.0244	0.031752666	0.1047	0.0488
06:30733599	t	c	0.1761	0.0309	1.19E-08	+++	6	30733599	rs112598079	C	T	0.0167	0.0172	0.1593	9.14E-01	9.14E-01	0.0163	0.0167	6	30733599	rs112598079	C	T	0.0207	0.2376	0.0412	8.16E-09	5.17E-09	0.0254	0.0205	6	30733599	C	T	0.0244	0.031752666	0.1047	0.0488
06:30734109	a	c	-0.1761	0.0309	1.19E-08	---	6	30734109	rs111320247	A	C	0.0167	0.0172	0.1593	9.14E-01	9.14E-01	0.0163	0.0167	6	30734109	rs111320247	A	C	0.0207	0.2376	0.0412	8.16E-09	5.17E-09	0.0254	0.0205	6	30734109	A	C	0.0244	0.031752666	0.1047	0.0488
06:30813758	a	c	0.1997	0.0351	1.22E-08	-++	6	30813758	rs115926175	C	A	0.0129	-0.0662	0.1789	7.11E-01	7.11E-01	0.0117	0.0129	6	30813758	rs115926175	C	A	0.0167	0.2586	0.0460	1.83E-08	1.13E-08	0.0208	0.0166	6	30813758	C	A	0.0178	0.016619286	0.1363	0.0569
06:31376582	a	accagcctgg	-0.1274	0.0224	1.22E-08	--?	6	31376582	rs58496596	A	ACCAGCCTGG	0.0799	0.1678	0.0739	2.33E-02	2.33E-02	0.0914	0.0796	6	31376582	rs201876321	A	ACCAGCCTGG	0.0661	0.1233	0.0235	1.47E-07	1.36E-07	0.0733	0.0658	NA	NA	NA	NA	NA	NA	NA	NA
06:30734551	a	g	-0.1758	0.0309	1.23E-08	---	6	30734551	rs79945224	A	G	0.0167	0.0170	0.1591	9.15E-01	9.15E-01	0.0163	0.0167	6	30734551	rs79945224	A	G	0.0207	0.2372	0.0412	8.53E-09	5.42E-09	0.0254	0.0205	6	30734551	A	G	0.0244	0.031752666	0.1047	0.0488
06:30731478	a	g	-0.1759	0.0309	1.24E-08	---	6	30731478	rs111325731	A	G	0.0167	0.0187	0.1594	9.07E-01	9.07E-01	0.0163	0.0167	6	30731478	rs111325731	A	G	0.0207	0.2376	0.0412	8.16E-09	5.17E-09	0.0254	0.0205	6	30731478	A	G	0.0243	0.032854689	0.1041	0.0488
06:30732340	a	t	0.1759	0.0309	1.24E-08	+++	6	30732340	rs113541521	T	A	0.0167	0.0182	0.1594	9.09E-01	9.09E-01	0.0163	0.0167	6	30732340	rs113541521	T	A	0.0207	0.2376	0.0412	8.16E-09	5.17E-09	0.0254	0.0205	6	30732340	T	A	0.0243	0.032806317	0.1042	0.0488
06:30732456	t	c	-0.1759	0.0309	1.24E-08	---	6	30732456	rs111357469	T	C	0.0167	0.0181	0.1594	9.10E-01	9.10E-01	0.0163	0.0167	6	30732456	rs111357469	T	C	0.0207	0.2376	0.0412	8.16E-09	5.17E-09	0.0254	0.0205	6	30732456	T	C	0.0243	0.032806317	0.1042	0.0488
06:30732534	t	c	-0.1759	0.0309	1.24E-08	---	6	30732534	rs146311387	T	C	0.0167	0.0180	0.1594	9.10E-01	9.10E-01	0.0163	0.0167	6	30732534	rs112148003	T	C	0.0207	0.2376	0.0412	8.16E-09	5.17E-09	0.0254	0.0205	6	30732534	T	C	0.0243	0.032806317	0.1042	0.0488
06:30732822	t	c	-0.1759	0.0309	1.24E-08	---	6	30732822	rs112243896	T	C	0.0167	0.0177	0.1594	9.12E-01	9.12E-01	0.0163	0.0167	6	30732822	rs112243896	T	C	0.0207	0.2376	0.0412	8.16E-09	5.17E-09	0.0254	0.0205	6	30732822	T	C	0.0243	0.032806317	0.1042	0.0488
06:30731836	t	c	-0.1758	0.0309	1.25E-08	---	6	30731836	rs76117729	T	C	0.0167	0.0185	0.1594	9.08E-01	9.08E-01	0.0163	0.0167	6	30731836	rs76117729	T	C	0.0207	0.2375	0.0412	8.23E-09	5.22E-09	0.0254	0.0205	6	30731836	T	C	0.0243	0.032806317	0.1042	0.0488
06:30731469	t	g	0.1758	0.0309	1.26E-08	+++	6	30731469	rs77580845	G	T	0.0167	0.0185	0.1594	9.08E-01	9.08E-01	0.0163	0.0167	6	30731469	rs77580845	G	T	0.0207	0.2374	0.0412	8.33E-09	5.28E-09	0.0254	0.0205	6	30731469	G	T	0.0243	0.032979634	0.1040	0.0488
06:30911751	t	c	0.1521	0.0267	1.27E-08	-++	6	30911751	rs75480495	C	T	0.0213	-0.1089	0.1391	4.34E-01	4.34E-01	0.0189	0.0214	6	30911751	rs75480495	C	T	0.0278	0.2020	0.0356	1.45E-08	1.06E-08	0.0330	0.0276	6	30911751	C	T	0.0328	0.011988204	0.1061	0.0422
06:30730638	c	g	-0.1757	0.0309	1.29E-08	---	6	30730638	rs111932407	C	G	0.0167	0.0187	0.1594	9.07E-01	9.07E-01	0.0163	0.0167	6	30730638	rs111932407	C	G	0.0207	0.2374	0.0412	8.31E-09	5.27E-09	0.0254	0.0205	6	30730638	C	G	0.0243	0.033509235	0.1037	0.0488
06:30901543	t	c	0.1954	0.0344	1.39E-08	-++	6	30901543	rs111474353	C	T	0.0154	-0.1201	0.1640	4.64E-01	4.64E-01	0.0133	0.0154	6	30901543	rs111474353	C	T	0.0171	0.2577	0.0455	1.44E-08	8.80E-09	0.0212	0.0169	6	30901543	C	T	0.0185	0.012988489	0.1383	0.0557
06:30904535	t	g	0.1516	0.0267	1.42E-08	-++	6	30904535	rs17189749	G	T	0.0212	-0.1061	0.1390	4.46E-01	4.46E-01	0.0189	0.0213	6	30904535	rs17189749	G	T	0.0279	0.2020	0.0356	1.39E-08	1.01E-08	0.0331	0.0277	6	30904535	G	T	0.0327	0.013790003	0.1042	0.0423
06:30728862	a	g	0.1752	0.0309	1.44E-08	+++	6	30728862	rs112723269	G	A	0.0167	0.0187	0.1594	9.07E-01	9.07E-01	0.0163	0.0167	6	30728862	rs112723269	G	A	0.0207	0.2374	0.0412	8.53E-09	5.42E-09	0.0254	0.0205	6	30728862	G	A	0.0244	0.035357253	0.1027	0.0488
06:30734185	a	g	0.1744	0.0308	1.47E-08	+++	6	30734185	rs78931282	G	A	0.0167	0.0138	0.1589	9.31E-01	9.31E-01	0.0163	0.0168	6	30734185	rs78931282	G	A	0.0208	0.2344	0.0410	1.09E-08	7.04E-09	0.0255	0.0206	6	30734185	G	A	0.0244	0.031752666	0.1047	0.0488
06:30728850	a	g	-0.175	0.0309	1.47E-08	---	6	30728850	rs111982684	A	G	0.0167	0.0187	0.1594	9.07E-01	9.07E-01	0.0163	0.0167	6	30728850	rs111982684	A	G	0.0207	0.2372	0.0412	8.69E-09	5.53E-09	0.0254	0.0205	6	30728850	A	G	0.0244	0.035738736	0.1024	0.0488
06:30736541	a	g	0.1764	0.0312	1.52E-08	-++	6	30736541	rs11964596	G	A	0.0177	-0.0005	0.1548	9.97E-01	9.97E-01	0.0170	0.0177	6	30736541	rs11964596	G	A	0.0203	0.2421	0.0420	8.27E-09	5.35E-09	0.0249	0.0201	6	30736541	G	A	0.0244	0.030558868	0.1055	0.0488
06:30729348	cag	c	0.2258	0.0399	1.55E-08	++?	6	30729348	rs35094673	C	CAG	0.0167	0.0187	0.1594	9.07E-01	9.07E-01	0.0163	0.0167	6	30729348	rs35094673	C	CAG	0.0207	0.2397	0.0412	6.17E-09	3.82E-09	0.0254	0.0205	NA	NA	NA	NA	NA	NA	NA	NA
06:30908187	t	c	0.1511	0.0267	1.61E-08	-++	6	30908187	rs75930063	C	T	0.0213	-0.1086	0.1389	4.34E-01	4.34E-01	0.0189	0.0214	6	30908187	rs75930063	C	T	0.0278	0.2010	0.0356	1.70E-08	1.25E-08	0.0329	0.0276	6	30908187	C	T	0.0327	0.013192188	0.1049	0.0423
06:30727962	a	g	0.1746	0.0309	1.63E-08	+++	6	30727962	rs112784999	G	A	0.0167	0.0187	0.1594	9.07E-01	9.07E-01	0.0163	0.0167	6	30727962	rs112784999	G	A	0.0206	0.2369	0.0413	9.79E-09	6.28E-09	0.0253	0.0204	6	30727962	G	A	0.0244	0.035725461	0.1025	0.0488
06:30907240	c	g	0.2011	0.0356	1.69E-08	?+?	NA	NA	NA	NA	NA	NA	NA	NA	NA	NA	NA	NA	6	30907240	rs116311740	G	C	0.0278	0.2011	0.0356	1.69E-08	1.25E-08	0.0329	0.0276	NA	NA	NA	NA	NA	NA	NA	NA
06:30908379	a	c	0.1508	0.0267	1.72E-08	-++	6	30908379	rs6940037	C	A	0.0213	-0.1099	0.1388	4.28E-01	4.28E-01	0.0189	0.0214	6	30908379	rs6940037	C	A	0.0278	0.2005	0.0356	1.83E-08	1.35E-08	0.0329	0.0276	6	30908379	C	A	0.0327	0.013192188	0.1049	0.0423
06:30727665	a	c	0.1741	0.0309	1.82E-08	+++	6	30727665	rs35278546	C	A	0.0167	0.0187	0.1594	9.07E-01	9.07E-01	0.0163	0.0167	6	30727665	rs35278546	C	A	0.0206	0.2366	0.0414	1.06E-08	6.86E-09	0.0252	0.0204	6	30727665	C	A	0.0245	0.036478841	0.1019	0.0487
06:30727684	a	g	0.1741	0.0309	1.83E-08	+++	6	30727684	rs35826335	G	A	0.0167	0.0187	0.1594	9.07E-01	9.07E-01	0.0163	0.0167	6	30727684	rs35826335	G	A	0.0206	0.2365	0.0414	1.08E-08	6.95E-09	0.0253	0.0204	6	30727684	G	A	0.0245	0.036478841	0.1019	0.0487
06:30728137	a	atcc	0.2247	0.04	1.94E-08	++?	6	30728137	rs113349932	ATCC	A	0.0167	0.0187	0.1594	9.07E-01	9.07E-01	0.0163	0.0167	6	30728137	6:30728137_ATCC_A	ATCC	A	0.0206	0.2386	0.0413	7.79E-09	4.91E-09	0.0253	0.0204	NA	NA	NA	NA	NA	NA	NA	NA
06:30734309	a	g	-0.1729	0.0308	2.00E-08	---	6	30734309	rs79831841	A	G	0.0167	0.0170	0.1591	9.15E-01	9.15E-01	0.0163	0.0167	6	30734309	rs79831841	A	G	0.0208	0.2316	0.0411	1.68E-08	1.13E-08	0.0254	0.0207	6	30734309	A	G	0.0244	0.031758088	0.1047	0.0488
06:30733821	t	c	0.2237	0.0399	2.05E-08	++?	6	30733821	rs113813393	C	T	0.0167	0.0172	0.1593	9.14E-01	9.14E-01	0.0163	0.0167	6	30733821	rs113813393	C	T	0.0207	0.2376	0.0412	8.18E-09	5.18E-09	0.0254	0.0205	NA	NA	NA	NA	NA	NA	NA	NA
06:30733822	a	t	0.2237	0.0399	2.05E-08	++?	6	30733822	rs112198073	T	A	0.0167	0.0172	0.1593	9.14E-01	9.14E-01	0.0163	0.0167	6	30733822	rs112198073	T	A	0.0207	0.2376	0.0412	8.18E-09	5.18E-09	0.0254	0.0205	NA	NA	NA	NA	NA	NA	NA	NA
06:30733563	t	tttatta	0.2236	0.0399	2.08E-08	++?	6	30733563	rs146912977	TTTATTA	T	0.0167	0.0172	0.1593	9.14E-01	9.14E-01	0.0163	0.0167	6	30733563	6:30733563_TTTATTA_T	TTTATTA	T	0.0207	0.2374	0.0412	8.33E-09	5.28E-09	0.0254	0.0205	NA	NA	NA	NA	NA	NA	NA	NA
06:30865279	t	c	0.1951	0.0348	2.10E-08	-++	6	30865279	rs116772905	C	T	0.0154	-0.1231	0.1638	4.52E-01	4.52E-01	0.0133	0.0155	6	30865279	rs116772905	C	T	0.0167	0.2553	0.0459	2.71E-08	1.72E-08	0.0207	0.0166	6	30865279	C	T	0.0180	0.011984582	0.1419	0.0565
06:30729852	a	g	-0.1722	0.0308	2.24E-08	---	6	30729852	rs74455117	A	G	0.0167	0.0175	0.1593	9.13E-01	9.13E-01	0.0163	0.0167	6	30729852	rs74455117	A	G	0.0209	0.2311	0.0410	1.70E-08	1.14E-08	0.0255	0.0207	6	30729852	A	G	0.0244	0.034602318	0.1031	0.0488
06:31403770	c	g	0.0722	0.013	2.71E-08	?++	NA	NA	NA	NA	NA	NA	NA	NA	NA	NA	NA	NA	6	31403770	rs59181694	G	C	0.1440	0.0728	0.0166	1.14E-05	1.13E-05	0.1523	0.1437	6	31403770	G	C	0.1518	0.000641903	0.0713	0.0209
06:30736360	t	g	0.1735	0.0313	2.84E-08	+++	6	30736360	rs11964556	G	T	0.0167	0.0170	0.1591	9.15E-01	9.15E-01	0.0163	0.0167	6	30736360	rs11964556	G	T	0.0207	0.2390	0.0412	6.85E-09	4.27E-09	0.0254	0.0205	6	30736360	G	T	0.0234	0.067157933	0.0919	0.0502
06:31363312	c	g	0.1257	0.0227	2.85E-08	++?	6	31363312	rs140766555	G	C	0.0808	0.1736	0.0736	1.83E-02	1.83E-02	0.0927	0.0804	6	31363312	rs140766555	G	C	0.0661	0.1207	0.0238	3.97E-07	3.73E-07	0.0730	0.0658	NA	NA	NA	NA	NA	NA	NA	NA
06:30887465	t	c	0.1925	0.0348	3.06E-08	-++	6	30887465	rs118124843	C	T	0.0153	-0.1175	0.1642	4.74E-01	4.74E-01	0.0133	0.0154	6	30887465	rs118124843	C	T	0.0168	0.2503	0.0458	4.75E-08	3.16E-08	0.0207	0.0166	6	30887465	C	T	0.0180	0.012037861	0.1417	0.0564
06:30920086	t	c	0.1475	0.0267	3.28E-08	-++	6	30920086	rs79792575	C	T	0.0213	-0.1260	0.1393	3.66E-01	3.66E-01	0.0186	0.0214	6	30920086	rs79792575	C	T	0.0280	0.2060	0.0355	6.86E-09	4.81E-09	0.0333	0.0278	6	30920086	C	T	0.0328	0.032895038	0.0901	0.0422
06:31321685	a	c	-0.071	0.0129	3.52E-08	+--	6	31321685	rs1058026	A	C	0.1717	-0.0249	0.0530	6.39E-01	6.39E-01	0.1701	0.1717	6	31321685	rs1058026	A	C	0.1288	0.0927	0.0176	1.33E-07	1.28E-07	0.1391	0.1283	6	31321685	A	C	0.1656	0.005536061	0.0562	0.0202
06:30820592	t	c	0.2491	0.0453	3.74E-08	?+?	NA	NA	NA	NA	NA	NA	NA	NA	NA	NA	NA	NA	6	30820592	rs545369397	C	T	0.0172	0.2491	0.0453	3.74E-08	2.47E-08	0.0212	0.0170	NA	NA	NA	NA	NA	NA	NA	NA
06:31556709	a	g	-0.093	0.0169	3.78E-08	---	6	31556709	rs986475	A	G	0.1025	0.0880	0.0662	1.84E-01	1.84E-01	0.1087	0.1023	6	31556709	rs986475	A	G	0.0683	0.1251	0.0230	5.58E-08	5.08E-08	0.0763	0.0680	6	31556709	A	G	0.0862	0.06200031	0.0501	0.0269
06:30928486	a	g	0.1905	0.0347	4.22E-08	-++	6	30928486	rs139124591	G	A	0.0150	-0.1259	0.1660	4.48E-01	4.48E-01	0.0129	0.0151	6	30928486	rs139124591	G	A	0.0168	0.2565	0.0459	2.22E-08	1.39E-08	0.0208	0.0166	6	30928486	G	A	0.0182	0.023349069	0.1275	0.0562
06:31543827	a	g	0.0922	0.0169	4.58E-08	+++	6	31543827	rs1800610	G	A	0.1028	0.0878	0.0660	1.84E-01	1.84E-01	0.1091	0.1027	6	31543827	rs1800610	G	A	0.0687	0.1215	0.0229	1.19E-07	1.10E-07	0.0765	0.0684	6	31543827	G	A	0.0860	0.049237572	0.0528	0.0268
06:30736010	t	c	0.1731	0.0317	4.86E-08	+++	6	30736010	rs79758531	C	T	0.0167	0.0161	0.1591	9.19E-01	9.19E-01	0.0163	0.0167	6	30736010	rs79758531	C	T	0.0186	0.2382	0.0433	3.75E-08	2.54E-08	0.0229	0.0185	6	30736010	C	T	0.0244	0.030915815	0.1053	0.0488
04:3142660	cactt	c	-0.1156	0.0212	4.89E-08	--?	4	3142660	rs72239206	CACTT	C	0.1004	0.0345	0.0666	6.04E-01	6.04E-01	0.1041	0.1003	4	3142660	4:3142660_CACTT_C	CACTT	C	0.0754	0.1248	0.0224	2.40E-08	2.17E-08	0.0835	0.0751	NA	NA	NA	NA	NA	NA	NA	NA
06:31321551	a	g	-0.075	0.0138	4.92E-08	+--	6	31321551	rs75456009	A	G	0.1753	-0.0171	0.0522	7.44E-01	7.44E-01	0.1750	0.1753	6	31321551	rs75456009	A	G	0.1084	0.1071	0.0201	9.78E-08	9.33E-08	0.1175	0.1080	6	31321551	A	G	0.1657	0.005403377	0.0563	0.0202
06:30921141	t	c	-0.1455	0.0267	5.00E-08	+--	6	30921141	rs45627239	T	C	0.0213	-0.1276	0.1392	3.59E-01	3.59E-01	0.0186	0.0214	6	30921141	rs45627239	T	C	0.0280	0.2019	0.0355	1.35E-08	9.82E-09	0.0332	0.0278	6	30921141	T	C	0.0329	0.031047574	0.0910	0.0422
