# Supplementary material for: Genome-wide Study Identifies Association between HLA-B∗55:01 and Self-Reported Penicillin Allergy
Source: Am J Hum Genet. 2020 Sep 3;107(4):612–21. doi: 10.1016/j.ajhg.2020.08.008 (PMC7536643; doi:10.1016/j.ajhg.2020.08.008)
Supplement: Table S2 — Associations of Expression Quantitative Trait Locus (eQTL) in Blood with the Results of Penicillin Allergy Meta-analysis Based on the eQTLGen Consortium Data eQTLGen is a meta-analysis of cis-/trans-eQTLs from 37 datasets with a total of 31,684 individuals. Signed stats column indicates the direction that is either “+” indicating that risk increasing allele increases the expression of the gene or “-” indicating the risk increasing allele decreases the expression of the gene. [file mmc3.xlsx]

## Sheet: cis_eqtls_edit
SNP	SNPChr	SNPPos	Zscore	AssessedAllele	OtherAllele	Gene	GeneSymbol	GeneChr	GenePos	Pvalue	NrCohorts	NrSamples	FDR
Signif eQTLs
rs114892859	6	31369278	16.5911	T	G	ENSG00000204528	PSORS1C3	6	31143594	8.0961e-62	11	5216	0.0
rs114892859	6	31369278	-15.2699	T	G	ENSG00000204520	MICA	6	31377224	1.2117e-52	11	5216	0.0
rs114892859	6	31369278	14.059	T	G	ENSG00000204531	POU5F1	6	31139380	6.803e-45	11	5216	0.0
rs114892859	6	31369278	-9.8818	T	G	ENSG00000204475	NCR3	6	31558717	4.9828e-23	12	10291	0.0
rs114892859	6	31369278	-9.3526	T	G	ENSG00000204525	HLA-C	6	31238216	8.5358e-21	19	16974	0.0
rs114892859	6	31369278	-7.4937	T	G	ENSG00000234745	HLA-B	6	31323307	6.6908e-14	10	4297	0.0
rs114892859	6	31369278	6.8932	T	G	ENSG00000206344	HCG27	6	31168641	5.4628e-12	12	10291	0.0
rs114892859	6	31369278	6.1741	T	G	ENSG00000204580	DDR1	6	30856065	6.6584e-10	12	10291	0.0
Other eQTLs
rs114892859	6	31369278	-4.1326	T	G	ENSG00000204348	DOM3Z	6	31938828	3.5837e-05	11	5216	0.0918561
rs114892859	6	31369278	4.1205	T	G	ENSG00000228789	HCG22	6	31024447	3.7822e-05	9	3959	0.0966146
rs114892859	6	31369278	-3.9529	T	G	ENSG00000199332	Y_RNA	6	31369978	7.7177e-05	8	3325	0.180617
rs114892859	6	31369278	3.6105	T	G	ENSG00000244731	C4A	6	31960129	0.00030573	11	9372	0.506302
rs114892859	6	31369278	-3.5952	T	G	ENSG00000231852	CYP21A2	6	32007744	0.00032389	10	9466	0.524803
rs114892859	6	31369278	-3.547	T	G	ENSG00000137310	TCF19	6	31130627	0.00038935	12	10291	0.583664
rs114892859	6	31369278	-3.2611	T	G	ENSG00000204387	C6orf48	6	31804963	0.00110942	12	10291	0.881415
rs114892859	6	31369278	2.8807	T	G	ENSG00000204472	AIF1	6	31583879	0.00396919	12	10291	0.994542
rs114892859	6	31369278	-2.7031	T	G	ENSG00000250535	STK19P	6	31981305	0.00686754	10	4297	0.998643
rs114892859	6	31369278	2.6855	T	G	ENSG00000204516	MICB	6	31470779	0.0072443	12	10291	0.998836
rs114892859	6	31369278	-2.6362	T	G	ENSG00000213722	DDAH2	6	31696604	0.00838403	12	10291	0.999205
rs114892859	6	31369278	2.4937	T	G	ENSG00000240053	LY6G5B	6	31639748	0.0126455	12	10291	0.99961
rs114892859	6	31369278	2.4429	T	G	ENSG00000206337	HCP5	6	31406881	0.0145738	12	10291	0.999756
rs114892859	6	31369278	-2.3886	T	G	ENSG00000225851	HLA-S	6	31349958	0.0169127	8	3325	0.999849
rs114892859	6	31369278	2.2784	T	G	ENSG00000213780	GTF2H4	6	30878922	0.0227147	11	5216	0.999932
rs114892859	6	31369278	-2.2645	T	G	ENSG00000255899	XXbac-BPG299F13.16	6	31192477	0.0235372	8	8209	0.999943
rs114892859	6	31369278	2.2266	T	G	ENSG00000232810	TNF	6	31544728	0.025974	12	10291	0.999974
rs114892859	6	31369278	-2.1302	T	G	ENSG00000204394	VARS	6	31754512	0.0331386	22	23182	1
rs114892859	6	31369278	2.1052	T	G	ENSG00000204428	LY6G5C	6	31648139	0.0352913	12	10291	1
rs114892859	6	31369278	-2.0901	T	G	ENSG00000213676	ATF6B	6	32080991	0.0365998	11	5216	1
rs114892859	6	31369278	-1.9679	T	G	ENSG00000204305	AGER	6	32150423	0.049068	12	10291	0.999995
rs114892859	6	31369278	1.9104	T	G	ENSG00000146112	PPP1R18	6	30649919	0.0561075	10	4297	0.999953
rs114892859	6	31369278	-1.8691	T	G	ENSG00000204366	ZBTB12	6	31868576	0.061595	12	10291	0.999958
rs114892859	6	31369278	-1.7845	T	G	ENSG00000204560	DHX16	6	30630855	0.0743262	12	10291	0.999964
rs114892859	6	31369278	-1.7843	T	G	ENSG00000204315	FKBPL	6	32097276	0.0743587	12	10291	0.999964
rs114892859	6	31369278	-1.7145	T	G	ENSG00000204371	EHMT2	6	31856500	0.0864186	12	10291	0.999969
rs114892859	6	31369278	1.6797	T	G	ENSG00000204389	HSPA1A	6	31784504	0.0930352	11	5216	0.999974
rs114892859	6	31369278	-1.6334	T	G	ENSG00000224389	C4B	6	31992867	0.102343	10	4297	0.999974
rs114892859	6	31369278	1.5558	T	G	ENSG00000204592	HLA-E	6	30459613	0.119756	11	9372	0.999979
rs114892859	6	31369278	-1.5483	T	G	ENSG00000204564	C6orf136	6	30617901	0.121526	22	23182	0.999984
rs114892859	6	31369278	-1.525	T	G	ENSG00000137312	FLOT1	6	30702998	0.127209	11	5216	0.999995
rs114892859	6	31369278	1.4949	T	G	ENSG00000204308	RNF5	6	32149030	0.134967	10	4297	0.999995
rs114892859	6	31369278	-1.4318	T	G	ENSG00000204438	GPANK1	6	31631533	0.152144	11	5216	0.999995
rs114892859	6	31369278	-1.3913	T	G	ENSG00000137337	MDC1	6	30676625	0.164104	12	10291	0.999995
rs114892859	6	31369278	1.3217	T	G	ENSG00000226979	LTA	6	31540966	0.186301	12	10291	0.999995
rs114892859	6	31369278	1.2184	T	G	ENSG00000204392	LSM2	6	31769967	0.223148	12	10291	0.999995
rs114892859	6	31369278	-1.1951	T	G	ENSG00000241404	EGFL8	6	32134209	0.232009	12	10291	0.999995
rs114892859	6	31369278	-1.1811	T	G	ENSG00000204356	NELFE	6	31923375	0.237523	10	4297	0.999995
rs114892859	6	31369278	-1.1205	T	G	ENSG00000204304	PBX2	6	32154964	0.262458	11	5216	0.999995
rs114892859	6	31369278	1.1141	T	G	ENSG00000204410	MSH5	6	31720173	0.265279	11	5216	0.999995
rs114892859	6	31369278	-1.0657	T	G	ENSG00000255552	LY6G6E	6	31680695	0.286514	12	10291	0.999995
rs114892859	6	31369278	-1.0272	T	G	ENSG00000137331	IER3	6	30711653	0.304232	12	10291	0.999995
rs114892859	6	31369278	0.9998	T	G	ENSG00000204439	C6orf47	6	31627312	0.317407	12	10291	0.999995
rs114892859	6	31369278	0.9947	T	G	ENSG00000204568	MRPS18B	6	30589829	0.319931	12	10291	0.999995
rs114892859	6	31369278	-0.9944	T	G	ENSG00000198563	DDX39B	6	31504110	0.319931	10	4297	0.999995
rs114892859	6	31369278	0.9872	T	G	ENSG00000204344	STK19	6	31944048	0.323643	12	10291	0.999995
rs114892859	6	31369278	-0.9773	T	G	ENSG00000228727	SAPCD1	6	31731602	0.328371	10	4297	0.999995
rs114892859	6	31369278	-0.9657	T	G	ENSG00000204427	ABHD16A	6	31662973	0.334144	11	5216	0.999995
rs114892859	6	31369278	0.9576	T	G	ENSG00000214894	LINC00243	6	30782433	0.338265	10	4297	0.999995
rs114892859	6	31369278	-0.9005	T	G	ENSG00000201207	Y_RNA	6	31631121	0.367801	7	3134	0.999995
rs114892859	6	31369278	-0.8923	T	G	ENSG00000204314	PRRT1	6	32119143	0.372179	12	10291	0.999995
rs114892859	6	31369278	-0.8799	T	G	ENSG00000227507	LTB	6	31549300	0.378859	12	10291	0.999995
rs114892859	6	31369278	0.8798	T	G	ENSG00000204469	PRRC2A	6	31597022	0.378968	11	5216	0.999995
rs114892859	6	31369278	0.8663	T	G	ENSG00000258388	EGFL8	6	32130688	0.38638	9	3959	0.999995
rs114892859	6	31369278	0.8524	T	G	ENSG00000204386	NEU1	6	31828059	0.393992	12	10291	0.999995
rs114892859	6	31369278	-0.8196	T	G	ENSG00000204435	CSNK2B	6	31635566	0.41233	12	10291	0.999995
rs114892859	6	31369278	0.8191	T	G	ENSG00000168477	TNXB	6	32046021	0.412786	11	5216	0.999995
rs114892859	6	31369278	-0.8008	T	G	ENSG00000204590	GNL1	6	30517052	0.423247	12	10291	0.999995
rs114892859	6	31369278	0.7721	T	G	ENSG00000204576	PRR3	6	30528081	0.440114	12	10291	0.999995
rs114892859	6	31369278	0.7641	T	G	ENSG00000213654	GPSM3	6	32160921	0.444867	12	10291	0.999995
rs114892859	6	31369278	-0.7611	T	G	ENSG00000225059	XXbac-BPG248L24.11	6	31352008	0.446538	7	3134	0.999995
rs114892859	6	31369278	-0.749	T	G	ENSG00000204388	HSPA1B	6	31796771	0.453737	12	10291	0.999995
rs114892859	6	31369278	-0.74	T	G	ENSG00000204463	BAG6	6	31613643	0.459179	11	5216	0.999995
rs114892859	6	31369278	-0.682	T	G	ENSG00000196230	TUBB	6	30690590	0.495239	12	10291	0.999995
rs114892859	6	31369278	-0.675	T	G	ENSG00000204574	ABCF1	6	30552054	0.499549	12	10291	0.999995
rs114892859	6	31369278	0.6205	T	G	ENSG00000222894	AL662800.1	6	30584044	0.534994	7	3134	0.999995
rs114892859	6	31369278	-0.6162	T	G	ENSG00000204301	NOTCH4	6	32177232	0.537631	12	10291	0.999995
rs114892859	6	31369278	-0.5599	T	G	ENSG00000204420	C6orf25	6	31690431	0.575479	12	10291	0.999995
rs114892859	6	31369278	-0.5556	T	G	ENSG00000137411	VARS2	6	30885127	0.578348	12	10291	0.999995
rs114892859	6	31369278	0.4963	T	G	ENSG00000221988	PPT2	6	32126336	0.619753	11	5216	0.999995
rs114892859	6	31369278	-0.4745	T	G	ENSG00000137343	ATAT1	6	30604609	0.635072	11	5216	0.999995
rs114892859	6	31369278	0.4193	T	G	ENSG00000213719	CLIC1	6	31702949	0.67507	12	10291	0.999995
rs114892859	6	31369278	0.3921	T	G	ENSG00000204310	AGPAT1	6	32140931	0.695058	12	10291	0.999995
rs114892859	6	31369278	0.3879	T	G	ENSG00000204390	HSPA1L	6	31780416	0.698164	12	10291	0.999995
rs114892859	6	31369278	-0.3845	T	G	ENSG00000204396	VWA7	6	31739237	0.700534	10	4297	0.999995
rs114892859	6	31369278	-0.3775	T	G	ENSG00000204424	LY6G6F	6	31680110	0.705728	12	10291	0.999995
rs114892859	6	31369278	-0.3436	T	G	ENSG00000204569	PPP1R10	6	30577283	0.730997	12	10291	0.999995
rs114892859	6	31369278	0.334	T	G	ENSG00000204536	CCHCR1	6	31118115	0.73853	12	10291	0.999995
rs114892859	6	31369278	-0.2385	T	G	ENSG00000204351	SKIV2L	6	31932194	0.811416	12	10291	0.999995
rs114892859	6	31369278	0.1574	T	G	ENSG00000204338	CYP21A1P	6	31974820	0.87493	9	3663	0.999995
rs114892859	6	31369278	-0.1474	T	G	ENSG00000204498	NFKBIL1	6	31520626	0.882658	12	10291	0.999995
rs114892859	6	31369278	-0.1453	T	G	ENSG00000227939	RPL3P2	6	31248695	0.884395	10	4297	0.999995
rs114892859	6	31369278	0.1157	T	G	ENSG00000236603	RANP1	6	30454042	0.90797	9	3663	0.999995
rs114892859	6	31369278	0.0947	T	G	ENSG00000213760	ATP6V1G2	6	31514221	0.924633	12	10291	0.999995
rs114892859	6	31369278	0.0933	T	G	ENSG00000235781	XXbac-BPG249D20.9	6	30485518	0.925745	8	3325	0.999995
rs114892859	6	31369278	0.0928	T	G	ENSG00000204482	LST1	6	31555293	0.926221	12	10291	0.999995
rs114892859	6	31369278	-0.0667	T	G	ENSG00000201988	Y_RNA	6	30704136	0.946741	7	3134	0.999995
rs114892859	6	31369278	0.0554	T	G	ENSG00000166278	C2	6	31889505	0.955979	12	10291	0.999995
rs114892859	6	31369278	-0.0392	T	G	ENSG00000137404	NRM	6	30657510	0.968731	22	23182	0.999995
rs114892859	6	31369278	0.0259	T	G	ENSG00000204421	LY6G6C	6	31688023	0.979417	11	9657	0.999995
rs114892859	6	31369278	0.0209	T	G	ENSG00000248290	TNXA	6	31978320	0.983405	7	3134	0.999995
rs114892859	6	31369278	-0.0001	T	G	ENSG00000204444	APOM	6	31623090	0.99984	12	10291	0.999995

## Sheet: Sheet2
SNP	SNPChr	SNPPos	Zscore	AssessedAllele	OtherAllele	Gene	GeneSymbol	GeneChr	GenePos	Pvalue	NrCohorts	NrSamples	FDR
Signif eQTLs
rs114892859	6	31369278	16.6	T	G	ENSG00000204528	PSORS1C3	6	31143594	8.1E-62	11	5216	0.0
rs114892859	6	31369278	-15.3	T	G	ENSG00000204520	MICA	6	31377224	1.2E-52	11	5216	0.0
rs114892859	6	31369278	14.1	T	G	ENSG00000204531	POU5F1	6	31139380	6.8E-45	11	5216	0.0
rs114892859	6	31369278	-9.9	T	G	ENSG00000204475	NCR3	6	31558717	5.0E-23	12	10291	0.0
rs114892859	6	31369278	-9.4	T	G	ENSG00000204525	HLA-C	6	31238216	8.5E-21	19	16974	0.0
rs114892859	6	31369278	-7.5	T	G	ENSG00000234745	HLA-B	6	31323307	6.7E-14	10	4297	0.0
rs114892859	6	31369278	6.9	T	G	ENSG00000206344	HCG27	6	31168641	5.5E-12	12	10291	0.0
rs114892859	6	31369278	6.2	T	G	ENSG00000204580	DDR1	6	30856065	6.7E-10	12	10291	0.0
Other eQTLs
rs114892859	6	31369278	-4.1	T	G	ENSG00000204348	DOM3Z	6	31938828	3.6E-05	11	5216	0.0919
rs114892859	6	31369278	4.1	T	G	ENSG00000228789	HCG22	6	31024447	3.8E-05	9	3959	0.0966
rs114892859	6	31369278	-4.0	T	G	ENSG00000199332	Y_RNA	6	31369978	7.7E-05	8	3325	0.1806
rs114892859	6	31369278	3.6	T	G	ENSG00000244731	C4A	6	31960129	3.1E-04	11	9372	0.5063
rs114892859	6	31369278	-3.6	T	G	ENSG00000231852	CYP21A2	6	32007744	3.2E-04	10	9466	0.5248
rs114892859	6	31369278	-3.5	T	G	ENSG00000137310	TCF19	6	31130627	3.9E-04	12	10291	0.5837
rs114892859	6	31369278	-3.3	T	G	ENSG00000204387	C6orf48	6	31804963	1.1E-03	12	10291	0.8814
rs114892859	6	31369278	2.9	T	G	ENSG00000204472	AIF1	6	31583879	4.0E-03	12	10291	0.9945
rs114892859	6	31369278	-2.7	T	G	ENSG00000250535	STK19P	6	31981305	6.9E-03	10	4297	0.9986
rs114892859	6	31369278	2.7	T	G	ENSG00000204516	MICB	6	31470779	7.2E-03	12	10291	0.9988
rs114892859	6	31369278	-2.6	T	G	ENSG00000213722	DDAH2	6	31696604	8.4E-03	12	10291	0.9992
rs114892859	6	31369278	2.5	T	G	ENSG00000240053	LY6G5B	6	31639748	1.3E-02	12	10291	0.9996
rs114892859	6	31369278	2.4	T	G	ENSG00000206337	HCP5	6	31406881	1.5E-02	12	10291	0.9998
rs114892859	6	31369278	-2.4	T	G	ENSG00000225851	HLA-S	6	31349958	1.7E-02	8	3325	0.9998
rs114892859	6	31369278	2.3	T	G	ENSG00000213780	GTF2H4	6	30878922	2.3E-02	11	5216	0.9999
rs114892859	6	31369278	-2.3	T	G	ENSG00000255899	XXbac-BPG299F13.16	6	31192477	2.4E-02	8	8209	0.9999
rs114892859	6	31369278	2.2	T	G	ENSG00000232810	TNF	6	31544728	2.6E-02	12	10291	1.0000
rs114892859	6	31369278	-2.1	T	G	ENSG00000204394	VARS	6	31754512	3.3E-02	22	23182	1.0000
rs114892859	6	31369278	2.1	T	G	ENSG00000204428	LY6G5C	6	31648139	3.5E-02	12	10291	1.0000
rs114892859	6	31369278	-2.1	T	G	ENSG00000213676	ATF6B	6	32080991	3.7E-02	11	5216	1.0000
rs114892859	6	31369278	-2.0	T	G	ENSG00000204305	AGER	6	32150423	4.9E-02	12	10291	1.0000
rs114892859	6	31369278	1.9	T	G	ENSG00000146112	PPP1R18	6	30649919	5.6E-02	10	4297	1.0000
rs114892859	6	31369278	-1.9	T	G	ENSG00000204366	ZBTB12	6	31868576	6.2E-02	12	10291	1.0000
rs114892859	6	31369278	-1.8	T	G	ENSG00000204560	DHX16	6	30630855	7.4E-02	12	10291	1.0000
rs114892859	6	31369278	-1.8	T	G	ENSG00000204315	FKBPL	6	32097276	7.4E-02	12	10291	1.0000
rs114892859	6	31369278	-1.7	T	G	ENSG00000204371	EHMT2	6	31856500	8.6E-02	12	10291	1.0000
rs114892859	6	31369278	1.7	T	G	ENSG00000204389	HSPA1A	6	31784504	9.3E-02	11	5216	1.0000
rs114892859	6	31369278	-1.6	T	G	ENSG00000224389	C4B	6	31992867	1.0E-01	10	4297	1.0000
rs114892859	6	31369278	1.6	T	G	ENSG00000204592	HLA-E	6	30459613	1.2E-01	11	9372	1.0000
rs114892859	6	31369278	-1.5	T	G	ENSG00000204564	C6orf136	6	30617901	1.2E-01	22	23182	1.0000
rs114892859	6	31369278	-1.5	T	G	ENSG00000137312	FLOT1	6	30702998	1.3E-01	11	5216	1.0000
rs114892859	6	31369278	1.5	T	G	ENSG00000204308	RNF5	6	32149030	1.3E-01	10	4297	1.0000
rs114892859	6	31369278	-1.4	T	G	ENSG00000204438	GPANK1	6	31631533	1.5E-01	11	5216	1.0000
rs114892859	6	31369278	-1.4	T	G	ENSG00000137337	MDC1	6	30676625	1.6E-01	12	10291	1.0000
rs114892859	6	31369278	1.3	T	G	ENSG00000226979	LTA	6	31540966	1.9E-01	12	10291	1.0000
rs114892859	6	31369278	1.2	T	G	ENSG00000204392	LSM2	6	31769967	2.2E-01	12	10291	1.0000
rs114892859	6	31369278	-1.2	T	G	ENSG00000241404	EGFL8	6	32134209	2.3E-01	12	10291	1.0000
rs114892859	6	31369278	-1.2	T	G	ENSG00000204356	NELFE	6	31923375	2.4E-01	10	4297	1.0000
rs114892859	6	31369278	-1.1	T	G	ENSG00000204304	PBX2	6	32154964	2.6E-01	11	5216	1.0000
rs114892859	6	31369278	1.1	T	G	ENSG00000204410	MSH5	6	31720173	2.7E-01	11	5216	1.0000
rs114892859	6	31369278	-1.1	T	G	ENSG00000255552	LY6G6E	6	31680695	2.9E-01	12	10291	1.0000
rs114892859	6	31369278	-1.0	T	G	ENSG00000137331	IER3	6	30711653	3.0E-01	12	10291	1.0000
rs114892859	6	31369278	1.0	T	G	ENSG00000204439	C6orf47	6	31627312	3.2E-01	12	10291	1.0000
rs114892859	6	31369278	1.0	T	G	ENSG00000204568	MRPS18B	6	30589829	3.2E-01	12	10291	1.0000
rs114892859	6	31369278	-1.0	T	G	ENSG00000198563	DDX39B	6	31504110	3.2E-01	10	4297	1.0000
rs114892859	6	31369278	1.0	T	G	ENSG00000204344	STK19	6	31944048	3.2E-01	12	10291	1.0000
rs114892859	6	31369278	-1.0	T	G	ENSG00000228727	SAPCD1	6	31731602	3.3E-01	10	4297	1.0000
rs114892859	6	31369278	-1.0	T	G	ENSG00000204427	ABHD16A	6	31662973	3.3E-01	11	5216	1.0000
rs114892859	6	31369278	1.0	T	G	ENSG00000214894	LINC00243	6	30782433	3.4E-01	10	4297	1.0000
rs114892859	6	31369278	-0.9	T	G	ENSG00000201207	Y_RNA	6	31631121	3.7E-01	7	3134	1.0000
rs114892859	6	31369278	-0.9	T	G	ENSG00000204314	PRRT1	6	32119143	3.7E-01	12	10291	1.0000
rs114892859	6	31369278	-0.9	T	G	ENSG00000227507	LTB	6	31549300	3.8E-01	12	10291	1.0000
rs114892859	6	31369278	0.9	T	G	ENSG00000204469	PRRC2A	6	31597022	3.8E-01	11	5216	1.0000
rs114892859	6	31369278	0.9	T	G	ENSG00000258388	EGFL8	6	32130688	3.9E-01	9	3959	1.0000
rs114892859	6	31369278	0.9	T	G	ENSG00000204386	NEU1	6	31828059	3.9E-01	12	10291	1.0000
rs114892859	6	31369278	-0.8	T	G	ENSG00000204435	CSNK2B	6	31635566	4.1E-01	12	10291	1.0000
rs114892859	6	31369278	0.8	T	G	ENSG00000168477	TNXB	6	32046021	4.1E-01	11	5216	1.0000
rs114892859	6	31369278	-0.8	T	G	ENSG00000204590	GNL1	6	30517052	4.2E-01	12	10291	1.0000
rs114892859	6	31369278	0.8	T	G	ENSG00000204576	PRR3	6	30528081	4.4E-01	12	10291	1.0000
rs114892859	6	31369278	0.8	T	G	ENSG00000213654	GPSM3	6	32160921	4.4E-01	12	10291	1.0000
rs114892859	6	31369278	-0.8	T	G	ENSG00000225059	XXbac-BPG248L24.11	6	31352008	4.5E-01	7	3134	1.0000
rs114892859	6	31369278	-0.7	T	G	ENSG00000204388	HSPA1B	6	31796771	4.5E-01	12	10291	1.0000
rs114892859	6	31369278	-0.7	T	G	ENSG00000204463	BAG6	6	31613643	4.6E-01	11	5216	1.0000
rs114892859	6	31369278	-0.7	T	G	ENSG00000196230	TUBB	6	30690590	5.0E-01	12	10291	1.0000
rs114892859	6	31369278	-0.7	T	G	ENSG00000204574	ABCF1	6	30552054	5.0E-01	12	10291	1.0000
rs114892859	6	31369278	0.6	T	G	ENSG00000222894	AL662800.1	6	30584044	5.3E-01	7	3134	1.0000
rs114892859	6	31369278	-0.6	T	G	ENSG00000204301	NOTCH4	6	32177232	5.4E-01	12	10291	1.0000
rs114892859	6	31369278	-0.6	T	G	ENSG00000204420	C6orf25	6	31690431	5.8E-01	12	10291	1.0000
rs114892859	6	31369278	-0.6	T	G	ENSG00000137411	VARS2	6	30885127	5.8E-01	12	10291	1.0000
rs114892859	6	31369278	0.5	T	G	ENSG00000221988	PPT2	6	32126336	6.2E-01	11	5216	1.0000
rs114892859	6	31369278	-0.5	T	G	ENSG00000137343	ATAT1	6	30604609	6.4E-01	11	5216	1.0000
rs114892859	6	31369278	0.4	T	G	ENSG00000213719	CLIC1	6	31702949	6.8E-01	12	10291	1.0000
rs114892859	6	31369278	0.4	T	G	ENSG00000204310	AGPAT1	6	32140931	7.0E-01	12	10291	1.0000
rs114892859	6	31369278	0.4	T	G	ENSG00000204390	HSPA1L	6	31780416	7.0E-01	12	10291	1.0000
rs114892859	6	31369278	-0.4	T	G	ENSG00000204396	VWA7	6	31739237	7.0E-01	10	4297	1.0000
rs114892859	6	31369278	-0.4	T	G	ENSG00000204424	LY6G6F	6	31680110	7.1E-01	12	10291	1.0000
rs114892859	6	31369278	-0.3	T	G	ENSG00000204569	PPP1R10	6	30577283	7.3E-01	12	10291	1.0000
rs114892859	6	31369278	0.3	T	G	ENSG00000204536	CCHCR1	6	31118115	7.4E-01	12	10291	1.0000
rs114892859	6	31369278	-0.2	T	G	ENSG00000204351	SKIV2L	6	31932194	8.1E-01	12	10291	1.0000
rs114892859	6	31369278	0.2	T	G	ENSG00000204338	CYP21A1P	6	31974820	8.7E-01	9	3663	1.0000
rs114892859	6	31369278	-0.1	T	G	ENSG00000204498	NFKBIL1	6	31520626	8.8E-01	12	10291	1.0000
rs114892859	6	31369278	-0.1	T	G	ENSG00000227939	RPL3P2	6	31248695	8.8E-01	10	4297	1.0000
rs114892859	6	31369278	0.1	T	G	ENSG00000236603	RANP1	6	30454042	9.1E-01	9	3663	1.0000
rs114892859	6	31369278	0.1	T	G	ENSG00000213760	ATP6V1G2	6	31514221	9.2E-01	12	10291	1.0000
rs114892859	6	31369278	0.1	T	G	ENSG00000235781	XXbac-BPG249D20.9	6	30485518	9.3E-01	8	3325	1.0000
rs114892859	6	31369278	0.1	T	G	ENSG00000204482	LST1	6	31555293	9.3E-01	12	10291	1.0000
rs114892859	6	31369278	-0.1	T	G	ENSG00000201988	Y_RNA	6	30704136	9.5E-01	7	3134	1.0000
rs114892859	6	31369278	0.1	T	G	ENSG00000166278	C2	6	31889505	9.6E-01	12	10291	1.0000
rs114892859	6	31369278	0.0	T	G	ENSG00000137404	NRM	6	30657510	9.7E-01	22	23182	1.0000
rs114892859	6	31369278	0.0	T	G	ENSG00000204421	LY6G6C	6	31688023	9.8E-01	11	9657	1.0000
rs114892859	6	31369278	0.0	T	G	ENSG00000248290	TNXA	6	31978320	9.8E-01	7	3134	1.0000
rs114892859	6	31369278	0.0	T	G	ENSG00000204444	APOM	6	31623090	1.0E+00	12	10291	1.0000
