# Supplementary material for: Genome-wide Study Identifies Association between HLA-B∗55:01 and Self-Reported Penicillin Allergy
Source: Am J Hum Genet. 2020 Sep 3;107(4):612–21. doi: 10.1016/j.ajhg.2020.08.008 (PMC7536643; doi:10.1016/j.ajhg.2020.08.008)
Supplement: Table S4 — The Frequencies of HLA Four-Digit Alleles in Estonian and UK Biobank [file mmc4.xlsx]

## Sheet: SUPPT4_EstBB_UKBB_HLA_alleles_f
	Frequency
HLA allele	EstBB	UKBB
B*07:02	0.1379	0.1520
B*07:05	0.0010	0.0016
B*08:01	0.0966	0.1481
B*13:02	0.0435	0.0204
B*14:01	0.0011	0.0121
B*14:02	0.0076	0.0275
B*15:01	0.0765	0.0614
B*15:03	0.0003	0.0007
B*15:10	0.0003	0.0001
B*15:16	0.0000	0.0004
B*15:17	0.0016	0.0021
B*15:18	0.0005	0.0022
B*15:24	0.0008	0.0003
B*18:01	0.0572	0.0380
B*18:03	0.0001	0.0002
B*27:02	0.0068	0.0009
B*27:05	0.0533	0.0403
B*35:01	0.0612	0.0466
B*35:02	0.0047	0.0028
B*35:03	0.0255	0.0092
B*35:08	0.0023	0.0013
B*37:01	0.0072	0.0142
B*38:01	0.0151	0.0095
B*39:01	0.0205	0.0074
B*39:06	0.0081	0.0070
B*40:01	0.0557	0.0561
B*40:02	0.0332	0.0084
B*40:06	0.0005	0.0002
B*41:01	0.0026	0.0023
B*41:02	0.0151	0.0038
B*44:02	0.0757	0.1141
B*44:03	0.0224	0.0598
B*44:04	0.0001	0.0005
B*44:05	0.0026	0.0013
B*45:01	0.0013	0.0066
B*47:01	0.0016	0.0031
B*48:01	0.0012	0.0002
B*49:01	0.0065	0.0122
B*50:01	0.0050	0.0091
B*51:01	0.0451	0.0375
B*51:08	0.0003	0.0008
B*52:01	0.0075	0.0059
B*53:01	0.0004	0.0026
B*55:01	0.0068	0.0188
B*56:01	0.0207	0.0030
B*57:01	0.0272	0.0404
B*58:01	0.0058	0.0055
B*73:01	0.0002	0.0002
A*01:01	0.1091	0.1957
A*01:02	0.0000	0.0002
A*02:01	0.2945	0.2753
A*02:02	0.0003	0.0007
A*02:03	0.0001	0.0012
A*02:05	0.0042	0.0080
A*02:06	0.0018	0.0018
A*02:11	0.0000	0.0008
A*03:01	0.1584	0.1455
A*03:02	0.0007	0.0014
A*11:01	0.0534	0.0615
A*23:01	0.0109	0.0175
A*24:02	0.0950	0.0743
A*24:03	0.0004	0.0005
A*25:01	0.0423	0.0168
A*26:01	0.0263	0.0205
A*26:08	0.0001	0.0007
A*29:01	0.0013	0.0014
A*29:02	0.0097	0.0422
A*30:01	0.0126	0.0105
A*30:02	0.0013	0.0100
A*30:04	0.0003	0.0010
A*31:01	0.0253	0.0268
A*32:01	0.0306	0.0354
A*33:01	0.0035	0.0060
A*33:03	0.0045	0.0021
A*34:02	0.0001	0.0009
A*66:01	0.0057	0.0030
A*68:01	0.0359	0.0306
A*68:02	0.0023	0.0063
A*69:01	0.0004	0.0005
A*74:01	0.0000	0.0004
C*01:02	0.0526	0.0342
C*02:02	0.0753	0.0364
C*03:02	0.0045	0.0014
C*03:03	0.0550	0.0544
C*03:04	0.0856	0.0778
C*04:01	0.1090	0.0858
C*05:01	0.0507	0.1122
C*06:02	0.0913	0.0910
C*07:01	0.1226	0.1769
C*07:02	0.1559	0.1572
C*07:04	0.0257	0.0175
C*08:01	0.0012	0.0003
C*08:02	0.0087	0.0378
C*12:02	0.0074	0.0057
C*12:03	0.0689	0.0316
C*14:02	0.0083	0.0093
C*15:02	0.0261	0.0174
C*15:04	0.0004	0.0002
C*15:05	0.0012	0.0009
C*16:01	0.0091	0.0438
C*16:02	0.0011	0.0019
C*16:04	0.0019	0.0006
C*17:01	0.0170	0.0058
DRB1*01:01	0.1124	0.0964
DRB1*01:02	0.0040	0.0088
DRB1*01:03	0.0016	0.0177
DRB1*03:01	0.1058	0.1558
DRB1*04:01	0.0485	0.1128
DRB1*04:02	0.0049	0.0042
DRB1*04:03	0.0053	0.0016
DRB1*04:04	0.0311	0.0409
DRB1*04:05	0.0021	0.0051
DRB1*04:06	0.0001	0.0004
DRB1*04:07	0.0035	0.0047
DRB1*04:08	0.0078	0.0007
DRB1*07:01	0.0973	0.1532
DRB1*08:01	0.0568	0.0188
DRB1*08:02	0.0008	0.0003
DRB1*08:03	0.0022	0.0026
DRB1*08:04	0.0003	0.0009
DRB1*09:01	0.0143	0.0133
DRB1*10:01	0.0069	0.0065
DRB1*11:01	0.0767	0.0343
DRB1*11:02	0.0009	0.0019
DRB1*11:03	0.0067	0.0030
DRB1*11:04	0.0200	0.0128
DRB1*12:01	0.0439	0.0151
DRB1*12:02	0.0004	0.0001
DRB1*13:01	0.0818	0.0530
DRB1*13:02	0.0226	0.0402
DRB1*13:03	0.0190	0.0091
DRB1*13:05	0.0006	0.0003
DRB1*14:01	0.0140	0.0202
DRB1*14:04	0.0005	0.0006
DRB1*15:01	0.1421	0.1519
DRB1*15:02	0.0047	0.0050
DRB1*16:01	0.0195	0.0064
DRB1*16:02	0.0006	0.0005
DQA1*01:01	0.1342	0.1431
DQA1*01:02	0.1934	0.1934
DQA1*01:03	0.0866	0.0562
DQA1*02:01	0.0980	0.1468
DQA1*03:01	0.1209	0.2021
DQA1*04:01	0.0568	0.0199
DQA1*05:01	0.2704	0.2340
DQA1*06:01	0.0025	0.0027
DQB1*02:01	0.1337	0.1515
DQB1*02:02	0.0299	0.0933
DQB1*03:01	0.1968	0.1810
DQB1*03:02	0.0774	0.1053
DQB1*03:03	0.0458	0.0528
DQB1*03:04	0.0033	0.0013
DQB1*04:02	0.0569	0.0208
DQB1*05:01	0.1246	0.1228
DQB1*05:02	0.0259	0.0080
DQB1*05:03	0.0148	0.0224
DQB1*05:04	0.0001	0.0014
DQB1*06:01	0.0048	0.0049
DQB1*06:02	0.1465	0.1434
DQB1*06:03	0.0822	0.0522
DQB1*06:04	0.0197	0.0282
DQB1*06:09	0.0028	0.0106
