# Supplementary material for: Genome-wide Study Identifies Association between HLA-B∗55:01 and Self-Reported Penicillin Allergy
Source: Am J Hum Genet. 2020 Sep 3;107(4):612–21. doi: 10.1016/j.ajhg.2020.08.008 (PMC7536643; doi:10.1016/j.ajhg.2020.08.008)
Supplement: Table S5 — The Frequency Difference Test between European versus Asian and European versus African Populations using Wilcoxon Test for All HLA Alleles [file mmc5.xlsx]

## Sheet: SUPPT5_HLA_asian_eur_difference
	Asian vs European		Africa vs European
Allele	Wilcoxon P-value	Passing correction 0.05/162 = 0.0003	Wilcoxon P-value	Passing correction 0.05/162 = 0.0003
A*01:01	6.97E-04	0	1.00E-06	1
A*01:02	6.00E-02	0	2.47E-01	0
A*02:01	1.23E-05	1	0.00E+00	1
A*02:02	8.96E-01	0	7.50E-06	1
A*02:03	2.04E-01	0	4.73E-01	0
A*02:05	1.94E-03	0	1.13E-01	0
A*02:06	3.97E-04	0	1.86E-01	0
A*02:11	1.47E-02	0	2.21E-03	0
A*03:01	1.86E-02	0	3.20E-06	1
A*03:02	6.43E-01	0	1.40E-01	0
A*11:01	5.49E-03	0	4.70E-05	1
A*23:01	5.81E-05	1	4.00E-07	1
A*24:02	1.39E-01	0	3.00E-07	1
A*24:03	3.42E-01	0	1.36E-02	0
A*25:01	1.09E-03	0	1.87E-04	1
A*26:01	2.25E-01	0	8.00E-06	1
A*26:08	7.93E-04	0	3.86E-03	0
A*29:01	2.85E-01	0	4.07E-01	0
A*29:02	4.24E-03	0	4.64E-02	0
A*30:01	1.64E-01	0	2.80E-06	1
A*30:02	4.59E-01	0	8.00E-07	1
A*30:04	1.37E-01	0	3.55E-03	0
A*31:01	4.21E-01	0	6.68E-02	0
A*32:01	5.82E-01	0	3.21E-04	0
A*33:01	3.01E-02	0	4.82E-01	0
A*33:03	1.64E-05	1	6.64E-05	1
A*34:02	1.46E-02	0	5.70E-06	1
A*66:01	6.79E-01	0	2.41E-04	1
A*68:01	5.17E-01	0	3.46E-01	0
A*68:02	2.51E-01	0	0.00E+00	1
A*69:01	7.93E-01	0	7.09E-01	0
A*74:01	8.05E-01	0	8.20E-06	1
B*07:02	3.38E-02	0	2.31E-02	0
B*07:05	9.72E-01	0	3.68E-01	0
B*08:01	7.83E-03	0	4.11E-03	0
B*13:02	4.96E-01	0	3.07E-04	0
B*14:01	6.33E-01	0	2.72E-01	0
B*14:02	9.61E-03	0	1.37E-01	0
B*15:01	2.60E-01	0	2.21E-04	1
B*15:03	4.82E-02	0	0.00E+00	1
B*15:10	5.70E-01	0	3.74E-04	0
B*15:16	1.11E-01	0	2.89E-01	0
B*15:17	4.01E-01	0	7.65E-02	0
B*15:18	8.07E-01	0	8.12E-01	0
B*15:24	8.64E-01	0	1.68E-01	0
B*18:01	4.94E-04	0	1.74E-05	1
B*18:03	6.73E-02	0	3.30E-01	0
B*27:02	3.16E-01	0	6.84E-01	0
B*27:05	1.95E-01	0	8.40E-06	1
B*35:01	2.23E-01	0	1.54E-01	0
B*35:02	1.80E-02	0	4.44E-04	0
B*35:03	1.28E-01	0	6.50E-06	1
B*35:08	6.26E-02	0	4.01E-03	0
B*37:01	8.88E-01	0	7.24E-03	0
B*38:01	1.61E-02	0	2.03E-05	1
B*39:01	3.63E-01	0	2.60E-02	0
B*39:06	9.14E-01	0	6.46E-01	0
B*40:01	7.82E-01	0	2.87E-05	1
B*40:02	9.41E-01	0	5.09E-03	0
B*40:06	6.22E-03	0	2.43E-01	0
B*41:01	3.12E-02	0	7.88E-01	0
B*41:02	5.17E-01	0	1.85E-01	0
B*44:02	3.62E-01	0	6.73E-05	1
B*44:03	1.01E-01	0	9.54E-02	0
B*44:04	7.00E-02	0	1.54E-02	0
B*44:05	5.70E-02	0	1.91E-03	0
B*45:01	5.36E-01	0	0.00E+00	1
B*47:01	7.21E-01	0	6.16E-01	0
B*48:01	5.56E-01	0	2.73E-02	0
B*49:01	4.20E-02	0	7.16E-01	0
B*50:01	6.13E-01	0	4.47E-02	0
B*51:01	1.09E-01	0	4.95E-05	1
B*51:08	2.09E-01	0	1.95E-02	0
B*52:01	5.62E-01	0	7.32E-02	0
B*53:01	9.61E-02	0	0.00E+00	1
B*55:01	9.65E-01	0	3.90E-03	0
B*56:01	9.69E-02	0	8.58E-02	0
B*57:01	2.58E-01	0	7.66E-02	0
B*58:01	6.77E-03	0	8.50E-06	1
B*73:01	1.30E-01	0	5.31E-01	0
C*01:02	6.07E-01	0	4.33E-03	0
C*02:02	2.57E-01	0	3.57E-04	0
C*03:02	7.29E-04	0	2.75E-02	0
C*03:03	4.14E-02	0	1.00E-05	1
C*03:04	1.76E-01	0	7.65E-01	0
C*04:01	2.44E-02	0	2.40E-01	0
C*05:01	3.96E-02	0	5.83E-05	1
C*06:02	6.82E-01	0	1.70E-02	0
C*07:01	5.44E-03	0	5.93E-02	0
C*07:02	6.04E-01	0	2.80E-03	0
C*07:04	2.11E-01	0	5.23E-02	0
C*08:01	1.55E-01	0	2.44E-02	0
C*08:02	2.55E-02	0	2.45E-01	0
C*12:02	5.47E-02	0	1.13E-02	0
C*12:03	3.67E-01	0	6.00E-07	1
C*14:02	4.82E-01	0	3.00E-03	0
C*15:02	6.48E-01	0	9.71E-03	0
C*15:04	3.13E-01	0	2.86E-01	0
C*15:05	2.80E-01	0	9.42E-01	0
C*16:01	1.37E-02	0	4.19E-05	1
C*16:02	1.44E-01	0	7.62E-02	0
C*16:04	2.50E-01	0	3.25E-03	0
C*17:01	7.70E-01	0	6.00E-07	1
DRB1*01:01	3.93E-02	0	3.00E-07	1
DRB1*01:02	1.13E-02	0	3.27E-03	0
DRB1*01:03	1.91E-02	0	3.50E-02	0
DRB1*03:01	1.25E-01	0	9.43E-02	0
DRB1*04:01	1.24E-03	0	1.18E-03	0
DRB1*04:02	2.48E-03	0	2.28E-01	0
DRB1*04:03	7.18E-01	0	1.22E-01	0
DRB1*04:04	6.04E-03	0	8.16E-04	0
DRB1*04:05	2.02E-03	0	4.29E-01	0
DRB1*04:06	9.36E-01	0	3.27E-02	0
DRB1*04:07	1.08E-03	0	2.86E-03	0
DRB1*04:08	4.01E-03	0	9.19E-02	0
DRB1*07:01	5.18E-02	0	9.52E-01	0
DRB1*08:01	1.31E-01	0	1.89E-03	0
DRB1*08:02	5.65E-02	0	3.03E-01	0
DRB1*08:03	3.89E-01	0	7.79E-01	0
DRB1*08:04	9.19E-02	0	4.69E-04	0
DRB1*09:01	1.55E-02	0	7.92E-02	0
DRB1*10:01	1.00E-07	1	4.06E-05	1
DRB1*11:01	9.36E-01	0	2.52E-01	0
DRB1*11:02	1.63E-02	0	1.49E-05	1
DRB1*11:03	6.98E-02	0	6.06E-03	0
DRB1*11:04	3.00E-07	1	1.42E-04	1
DRB1*12:01	9.50E-01	0	4.61E-01	0
DRB1*12:02	7.94E-03	0	9.57E-01	0
DRB1*13:01	9.02E-03	0	2.05E-01	0
DRB1*13:02	2.35E-04	1	1.77E-02	0
DRB1*13:03	3.63E-01	0	4.31E-05	1
DRB1*13:05	1.81E-01	0	2.81E-02	0
DRB1*14:01	2.48E-01	0	7.70E-06	1
DRB1*14:04	1.94E-01	0	7.14E-02	0
DRB1*15:01	7.49E-01	0	2.24E-03	0
DRB1*15:02	1.55E-05	1	9.17E-01	0
DRB1*16:01	7.35E-03	0	7.09E-05	1
DRB1*16:02	3.97E-01	0	7.43E-01	0
DQA1*01:01	1.11E-01	0	8.80E-01	0
DQA1*01:02	7.30E-04	0	1.12E-02	0
DQA1*01:03	1.91E-05	1	2.36E-04	1
DQA1*02:01	8.67E-04	0	7.18E-01	0
DQA1*03:01	3.18E-01	0	6.32E-01	0
DQA1*04:01	1.04E-01	0	1.00E-01	0
DQA1*05:01	1.94E-04	1	1.79E-02	0
DQA1*06:01	1.07E-03	0	4.13E-02	0
DQB1*02:01	2.09E-02	0	8.47E-02	0
DQB1*02:02	5.66E-01	0	5.38E-01	0
DQB1*03:01	5.10E-05	1	1.19E-03	0
DQB1*03:02	9.04E-04	0	2.77E-01	0
DQB1*03:03	6.36E-04	0	1.10E-02	0
DQB1*03:04	1.57E-02	0	1.88E-01	0
DQB1*04:02	2.89E-02	0	7.76E-03	0
DQB1*05:01	1.16E-01	0	6.51E-02	0
DQB1*05:02	4.75E-02	0	4.70E-05	1
DQB1*05:03	1.55E-01	0	5.92E-05	1
DQB1*05:04	6.01E-02	0	5.09E-01	0
DQB1*06:01	1.10E-06	1	6.82E-02	0
DQB1*06:02	1.78E-03	0	8.19E-02	0
DQB1*06:03	4.47E-03	0	1.27E-05	1
DQB1*06:04	4.45E-04	0	5.68E-01	0
DQB1*06:09	3.92E-01	0	3.03E-02	0
