# Supplementary material for: Genome-wide Study Identifies Association between HLA-B∗55:01 and Self-Reported Penicillin Allergy
Source: Am J Hum Genet. 2020 Sep 3;107(4):612–21. doi: 10.1016/j.ajhg.2020.08.008 (PMC7536643; doi:10.1016/j.ajhg.2020.08.008)
Supplement: Table S6 — Summary Statistics of Associations between Penicillin Allergy and Four-Digit HLA Haplotypes in Estonian, UK, and BioVU Biobank [file mmc6.xlsx]

## Sheet: Sheet1
Meta-analysis					UKBB			EstBB			BioVU
Allele	Beta	SE	P.value	effects	Beta	SE	P.value	Beta	SE	P.value	Beta	SE	P.value
HLA_B_5501	0.3441	0.0295	2.0e-31	+++	0.3841	0.037	3.2e-25	0.4804	0.2395	4.5e-02	0.2654	0.0499	1.0e-07
HLA_C_303	0.0791	0.0189	2.8e-05	+-+	0.1024	0.0242	2.3e-05	-3e-04	0.1018	1.0e+00	0.0472	0.0315	1.3e-01
HLA_B_1501	-0.0578	0.0189	2.2e-03	---	-0.0534	0.025	3.3e-02	-0.1229	0.0884	1.6e-01	-0.0566	0.0306	6.4e-02
HLA_DRB1_103	0.1022	0.0351	3.6e-03	-++	0.1541	0.043	3.4e-04	0.3373	0.4717	4.7e-01	-0.0062	0.061	9.2e-01
HLA_B_4901	-0.0957	0.0417	2.2e-02	---	-0.1339	0.0576	2.0e-02	-0.0245	0.3024	9.4e-01	-0.0549	0.0617	3.7e-01
HLA_A_205	0.1084	0.0477	2.3e-02	+-+	0.1559	0.0609	1.0e-02	-0.0029	0.3675	9.9e-01	0.0346	0.0784	6.6e-01
HLA_C_1502	0.0649	0.0315	4.0e-02	--+	0.1224	0.0411	2.9e-03	-0.0471	0.1454	7.5e-01	-0.0135	0.0522	8.0e-01
HLA_B_2702	-0.2355	0.1189	4.8e-02	---	-0.4156	0.2276	6.8e-02	-0.2855	0.3121	3.6e-01	-0.1386	0.1559	3.7e-01
HLA_DRB1_1401	0.0616	0.0312	4.8e-02	+-+	0.0799	0.0412	5.2e-02	-0.2656	0.2171	2.2e-01	0.0524	0.0489	2.8e-01
HLA_B_4404	0.3498	0.1779	4.9e-02	+++	0.2802	0.2421	2.5e-01	1.7201	0.8802	5.1e-02	0.3058	0.2748	2.7e-01
HLA_DRB1_1301	-0.0391	0.0202	5.4e-02	-+-	-0.0521	0.0273	5.6e-02	0.0811	0.0807	3.2e-01	-0.04	0.0325	2.2e-01
HLA_A_3301	0.1027	0.054	5.7e-02	+++	0.1353	0.0702	5.4e-02	0.0814	0.3679	8.2e-01	0.0542	0.0867	5.3e-01
HLA_B_5001	0.0879	0.0462	5.7e-02	+++	0.081	0.0606	1.8e-01	0.274	0.3004	3.6e-01	0.0869	0.0736	2.4e-01
HLA_DRB1_1202	0.5592	0.2953	5.8e-02	+++	0.5251	0.3798	1.7e-01	1.2129	0.788	1.2e-01	0.2798	0.5848	6.3e-01
HLA_DQB1_603	-0.0368	0.0197	6.3e-02	-+-	-0.0412	0.0264	1.2e-01	0.0851	0.0806	2.9e-01	-0.0495	0.032	1.2e-01
HLA_DRB1_1001	0.0951	0.053	7.2e-02	+++	0.0596	0.0733	4.2e-01	0.1816	0.2646	4.9e-01	0.1295	0.08	1.1e-01
HLA_B_4403	-0.0357	0.0201	7.6e-02	---	-0.0382	0.0253	1.3e-01	-0.0806	0.1628	6.2e-01	-0.0293	0.034	3.9e-01
HLA_C_202	-0.041	0.0232	7.8e-02	-+-	-0.0754	0.0315	1.7e-02	0.0742	0.0841	3.8e-01	-0.0149	0.0376	6.9e-01
HLA_DQB1_503	0.051	0.0293	8.2e-02	+-+	0.0622	0.0381	1.0e-01	-0.3493	0.2213	1.1e-01	0.0521	0.0469	2.7e-01
HLA_A_2608	0.3164	0.1823	8.3e-02	+-+	0.3121	0.1838	8.9e-02	-9.9719	144.1084	9.4e-01	0.5717	1.4147	6.9e-01
HLA_DQB1_301	-0.0199	0.0116	8.6e-02	---	-0.0025	0.015	8.7e-01	-0.0137	0.0584	8.1e-01	-0.0494	0.0193	1.0e-02
HLA_B_1402	0.0467	0.028	9.5e-02	+-+	0.0653	0.0353	6.5e-02	-0.1349	0.2899	6.4e-01	0.019	0.0466	6.8e-01
HLA_B_705	0.174	0.1042	9.5e-02	++-	-0.0171	0.1487	9.1e-01	1.3561	0.5009	6.8e-03	0.2658	0.1528	8.2e-02
HLA_B_4002	-0.0726	0.0447	1.0e-01	---	-0.0161	0.065	8.0e-01	-0.015	0.1299	9.1e-01	-0.1546	0.0699	2.7e-02
HLA_A_3001	0.0648	0.041	1.1e-01	+-+	0.097	0.0548	7.7e-02	-0.0681	0.2193	7.6e-01	0.032	0.0643	6.2e-01
HLA_C_602	0.0246	0.0153	1.1e-01	+-+	0.0177	0.0198	3.7e-01	-0.0622	0.0819	4.5e-01	0.0443	0.0254	8.1e-02
HLA_DQA1_103	-0.0303	0.019	1.1e-01	-+-	-0.0442	0.0253	8.1e-02	0.1112	0.0784	1.6e-01	-0.0315	0.0307	3.1e-01
HLA_DRB1_1103	-0.1137	0.071	1.1e-01	-+-	-0.2145	0.1207	7.6e-02	0.0145	0.2816	9.6e-01	-0.0683	0.0925	4.6e-01
HLA_B_4101	0.1288	0.0827	1.2e-01	+-+	0.1706	0.1155	1.4e-01	-1.6269	1.0069	1.1e-01	0.1089	0.1193	3.6e-01
HLA_C_1601	-0.0354	0.0227	1.2e-01	-+-	-0.041	0.0284	1.5e-01	0.1972	0.2249	3.8e-01	-0.0318	0.0385	4.1e-01
HLA_C_801	-0.3367	0.2151	1.2e-01	---	-0.1167	0.3639	7.5e-01	-0.2198	0.7313	7.6e-01	-0.4909	0.2864	8.7e-02
HLA_DRB1_1101	-0.037	0.0235	1.2e-01	-+-	-0.0564	0.0335	9.3e-02	0.0233	0.0866	7.9e-01	-0.0251	0.0358	4.8e-01
HLA_B_4102	-0.1057	0.0723	1.4e-01	+--	-0.1866	0.1047	7.5e-02	-0.1322	0.1931	4.9e-01	0.0043	0.1167	9.7e-01
HLA_C_1602	0.13	0.0889	1.4e-01	+-+	0.1135	0.1248	3.6e-01	-0.0945	0.7324	9.0e-01	0.1545	0.1285	2.3e-01
HLA_B_3503	0.0561	0.0409	1.7e-01	+-+	0.092	0.0595	1.2e-01	-0.2373	0.1583	1.3e-01	0.0617	0.0602	3.1e-01
HLA_DRB1_407	-0.0716	0.0521	1.7e-01	-+-	-0.0646	0.0903	4.7e-01	0.0638	0.3977	8.7e-01	-0.0788	0.0646	2.2e-01
HLA_C_702	-0.0167	0.0125	1.8e-01	---	-0.0134	0.0159	4.0e-01	-0.0863	0.064	1.8e-01	-0.015	0.0211	4.8e-01
HLA_A_2901	-0.1554	0.1184	1.9e-01	-+-	-0.2386	0.1684	1.6e-01	0.7691	0.5352	1.5e-01	-0.1644	0.1751	3.5e-01
HLA_C_1801	0.3299	0.2516	1.9e-01	+-+	0.4233	0.4649	3.6e-01	-7.2096	196.9677	9.7e-01	0.2913	0.2992	3.3e-01
HLA_DQB1_504	-0.1728	0.1309	1.9e-01	---	-0.1979	0.1661	2.3e-01	-9.3989	178.2957	9.6e-01	-0.1316	0.2127	5.4e-01
HLA_A_1101	0.0236	0.0185	2.0e-01	+++	0.0075	0.024	7.6e-01	0.0878	0.0979	3.7e-01	0.0435	0.0305	1.5e-01
HLA_B_1302	0.0395	0.0308	2.0e-01	+++	0.045	0.0416	2.8e-01	0.0863	0.1094	4.3e-01	0.0215	0.0505	6.7e-01
HLA_B_1524	0.4052	0.3159	2.0e-01	++-	-0.2323	0.4172	5.8e-01	1.2611	0.4835	9.1e-03	10.2169	72.4629	8.9e-01
HLA_B_5301	0.1075	0.0829	2.0e-01	+-+	0.0181	0.1153	8.8e-01	-10.7847	159.1348	9.5e-01	0.2032	0.1193	8.9e-02
HLA_C_802	0.0306	0.0237	2.0e-01	+-+	0.0308	0.0298	3.0e-01	-0.124	0.2703	6.5e-01	0.0334	0.0394	4.0e-01
HLA_B_5101	0.0267	0.0226	2.4e-01	+++	0.0225	0.0306	4.6e-01	0.0836	0.1059	4.3e-01	0.0259	0.0355	4.7e-01
HLA_B_5601	0.0761	0.065	2.4e-01	+-+	0.089	0.1041	3.9e-01	-0.1181	0.1647	4.7e-01	0.1316	0.0965	1.7e-01
HLA_B_4701	0.0938	0.0814	2.5e-01	+++	0.0706	0.1013	4.9e-01	0.3436	0.608	5.7e-01	0.1251	0.1403	3.7e-01
HLA_DRB1_1303	0.0522	0.0456	2.5e-01	+-+	0.0337	0.0628	5.9e-01	-0.0943	0.1741	5.9e-01	0.1015	0.0719	1.6e-01
HLA_A_3004	-0.1666	0.1477	2.6e-01	-+-	-0.1495	0.1935	4.4e-01	0.5897	1.0536	5.8e-01	-0.229	0.2342	3.3e-01
HLA_A_3201	-0.0279	0.0245	2.6e-01	---	-0.0099	0.0313	7.5e-01	-0.0486	0.1343	7.2e-01	-0.0573	0.0414	1.7e-01
HLA_B_3801	-0.0502	0.0444	2.6e-01	-+-	-0.0902	0.0635	1.5e-01	0.0321	0.1943	8.7e-01	-0.017	0.0655	8.0e-01
HLA_C_1604	-0.1896	0.1668	2.6e-01	---	-0.0946	0.2419	7.0e-01	-0.1359	0.601	8.2e-01	-0.2997	0.2494	2.3e-01
HLA_B_702	-0.0144	0.013	2.7e-01	---	-0.0132	0.0166	4.3e-01	-0.0495	0.0667	4.6e-01	-0.0126	0.0219	5.6e-01
HLA_DRB1_1602	0.2044	0.187	2.7e-01	+--	-0.1068	0.296	7.2e-01	-11.675	196.6171	9.5e-01	0.4111	0.2413	8.8e-02
HLA_DRB1_301	0.0142	0.013	2.7e-01	+++	0.0078	0.0165	6.4e-01	0.0262	0.0731	7.2e-01	0.0246	0.0221	2.7e-01
HLA_DRB1_408	0.1014	0.092	2.7e-01	+++	0.2671	0.1962	1.7e-01	0.0058	0.2624	9.8e-01	0.064	0.1134	5.7e-01
HLA_A_203	-0.1913	0.1774	2.8e-01	+--	-0.2123	0.1839	2.5e-01	-9.8888	160.6148	9.5e-01	0.0915	0.6738	8.9e-01
HLA_B_3502	-0.0801	0.0745	2.8e-01	+--	-0.2264	0.1219	6.3e-02	-1.1246	0.5827	5.4e-02	0.0375	0.0954	6.9e-01
HLA_B_4501	-0.0608	0.0563	2.8e-01	-+-	-0.0791	0.0752	2.9e-01	0.3576	0.5305	5.0e-01	-0.0478	0.0861	5.8e-01
HLA_DQA1_101	0.0134	0.0127	2.9e-01	+--	-0.0064	0.0164	6.9e-01	-0.0174	0.0668	7.9e-01	0.0489	0.021	2.0e-02
HLA_DRB1_101	-0.0167	0.0157	2.9e-01	+--	-0.0476	0.0206	2.1e-02	-0.0048	0.0716	9.5e-01	0.0304	0.0259	2.4e-01
HLA_A_211	0.1704	0.1658	3.0e-01	+-+	0.1131	0.195	5.6e-01	-8.8813	138.6916	9.5e-01	0.3199	0.3149	3.1e-01
HLA_B_4801	-0.2557	0.2442	3.0e-01	---	-0.1968	0.458	6.7e-01	-0.1974	0.7321	7.9e-01	-0.2941	0.314	3.5e-01
HLA_A_3402	0.1369	0.1341	3.1e-01	+-+	0.1291	0.1822	4.8e-01	-9.6514	181.6173	9.6e-01	0.1461	0.198	4.6e-01
HLA_B_4405	-0.1237	0.1229	3.1e-01	---	-0.0565	0.1687	7.4e-01	-0.2383	0.464	6.1e-01	-0.1929	0.1945	3.2e-01
HLA_DRB1_1104	-0.0363	0.0356	3.1e-01	--+	0.0269	0.0528	6.1e-01	-0.0311	0.1704	8.6e-01	-0.0941	0.0503	6.1e-02
HLA_DRB1_804	0.1312	0.128	3.1e-01	--+	0.2495	0.1729	1.5e-01	-10.6852	147.8908	9.4e-01	-0.0124	0.1905	9.5e-01
HLA_A_3101	0.0272	0.0273	3.2e-01	+++	0.0086	0.0354	8.1e-01	0.0133	0.1456	9.3e-01	0.0582	0.0447	1.9e-01
HLA_A_201	-0.0096	0.01	3.3e-01	---	-0.0055	0.0129	6.7e-01	-0.051	0.0506	3.1e-01	-0.012	0.0165	4.7e-01
HLA_B_4006	-0.1846	0.189	3.3e-01	--+	0.1991	0.3582	5.8e-01	-10.6832	139.973	9.4e-01	-0.3327	0.2225	1.3e-01
HLA_C_1505	0.1131	0.1157	3.3e-01	++-	-0.107	0.205	6.0e-01	0.9968	0.4889	4.1e-02	0.146	0.1464	3.2e-01
HLA_DQB1_602	0.0122	0.0129	3.4e-01	--+	0.0328	0.0165	4.7e-02	-0.0178	0.0642	7.8e-01	-0.0198	0.0216	3.6e-01
HLA_B_3501	-0.018	0.0209	3.9e-01	---	-0.0012	0.0281	9.7e-01	-0.0108	0.0966	9.1e-01	-0.0424	0.0332	2.0e-01
HLA_B_1517	0.0766	0.0909	4.0e-01	-++	0.1959	0.1201	1.0e-01	0.1128	0.6036	8.5e-01	-0.0942	0.1429	5.1e-01
HLA_B_4402	-0.0124	0.0147	4.0e-01	-+-	-0.0021	0.0186	9.1e-01	0.0841	0.084	3.2e-01	-0.0394	0.025	1.1e-01
HLA_C_401	-0.0132	0.0156	4.0e-01	---	-0.0063	0.0205	7.6e-01	-0.1232	0.0766	1.1e-01	-0.0118	0.0253	6.4e-01
HLA_DQB1_201	0.0103	0.0128	4.2e-01	+++	0.005	0.0162	7.6e-01	0.0096	0.0659	8.8e-01	0.02	0.022	3.6e-01
HLA_DRB1_1501	0.0101	0.0129	4.3e-01	-++	0.0283	0.0167	9.0e-02	0.0097	0.0646	8.8e-01	-0.0201	0.0216	3.5e-01
HLA_DRB1_1502	0.048	0.0613	4.3e-01	++-	-0.0901	0.0891	3.1e-01	0.6269	0.2775	2.4e-02	0.1256	0.0886	1.6e-01
HLA_A_2403	0.1875	0.2434	4.4e-01	?-+	0.1875	0.2434	4.4e-01	-10.46	167.3526	9.5e-01	NA	NA	NA
HLA_A_6802	0.0415	0.0534	4.4e-01	+-+	0.0521	0.0714	4.7e-01	-0.879	0.7212	2.2e-01	0.0396	0.081	6.3e-01
HLA_DRB1_803	-0.0701	0.0915	4.4e-01	-+-	-0.0415	0.1212	7.3e-01	0.0929	0.4691	8.4e-01	-0.1273	0.1459	3.8e-01
HLA_A_302	-0.0801	0.1077	4.6e-01	-+-	-0.1659	0.164	3.1e-01	0.8162	0.7613	2.8e-01	-0.0454	0.1455	7.6e-01
HLA_C_302	-0.0887	0.1191	4.6e-01	++-	-0.276	0.1754	1.2e-01	0.1782	0.3059	5.6e-01	0.0299	0.1915	8.8e-01
HLA_B_3906	0.0394	0.054	4.7e-01	--+	0.1011	0.0678	1.4e-01	-0.2929	0.288	3.1e-01	-0.0439	0.094	6.4e-01
HLA_DQB1_501	0.0096	0.0137	4.8e-01	++-	-0.0164	0.0178	3.6e-01	0.0223	0.0682	7.4e-01	0.0506	0.0227	2.6e-02
HLA_A_2501	-0.0226	0.0327	4.9e-01	-++	0.0035	0.045	9.4e-01	0.1451	0.1076	1.8e-01	-0.1001	0.0532	6.0e-02
HLA_A_3303	-0.0649	0.0931	4.9e-01	---	-0.1394	0.137	3.1e-01	-0.0026	0.3323	9.9e-01	-8e-04	0.1372	1.0e+00
HLA_A_6601	-0.0553	0.0801	4.9e-01	+--	-0.1479	0.1113	1.8e-01	-0.1576	0.312	6.1e-01	0.0766	0.1243	5.4e-01
HLA_A_2301	-0.0236	0.0349	5.0e-01	+--	-0.0423	0.0449	3.5e-01	-0.1256	0.2388	6.0e-01	0.0124	0.057	8.3e-01
HLA_DQA1_401	-0.0203	0.0302	5.0e-01	+--	-0.0745	0.0426	8.0e-02	-0.0418	0.0993	6.7e-01	0.0523	0.0476	2.7e-01
HLA_DRB1_801	-0.022	0.0323	5.0e-01	+--	-0.0757	0.0457	9.7e-02	-0.0454	0.0997	6.5e-01	0.0521	0.0514	3.1e-01
HLA_C_701	-0.0078	0.0119	5.1e-01	-+-	-0.0108	0.0151	4.7e-01	0.0656	0.0673	3.3e-01	-0.0091	0.0204	6.5e-01
HLA_DRB1_403	-0.0664	0.1012	5.1e-01	+--	-0.0619	0.1516	6.8e-01	-0.8555	0.4573	6.1e-02	0.006	0.1423	9.7e-01
HLA_DQA1_102	0.0072	0.0112	5.2e-01	--+	0.0249	0.0145	8.7e-02	-0.0394	0.0584	5.0e-01	-0.0173	0.0187	3.5e-01
HLA_C_1203	-0.0148	0.0242	5.4e-01	-+-	-0.0237	0.0333	4.8e-01	0.0296	0.0899	7.4e-01	-0.011	0.0382	7.7e-01
HLA_A_7401	-0.1088	0.1926	5.7e-01	--+	0.0721	0.2859	8.0e-01	-9.4471	196.9677	9.6e-01	-0.2593	0.2607	3.2e-01
HLA_B_3901	0.026	0.0462	5.7e-01	++0	0	0.0697	1.0e+00	0.053	0.1555	7.3e-01	0.0452	0.0672	5.0e-01
HLA_DRB1_1102	-0.0552	0.0973	5.7e-01	--+	0.0467	0.13	7.2e-01	-0.6371	1.0251	5.3e-01	-0.1758	0.1483	2.4e-01
HLA_A_202	-0.0954	0.1707	5.8e-01	+--	-0.3606	0.2628	1.7e-01	-10.702	216.5327	9.6e-01	0.0983	0.2246	6.6e-01
HLA_DRB1_404	0.0121	0.0228	6.0e-01	-++	0.0163	0.0301	5.9e-01	0.1033	0.1239	4.0e-01	-0.002	0.0366	9.6e-01
HLA_DQB1_304	0.0621	0.1271	6.3e-01	+-+	0.1096	0.1493	4.6e-01	-0.2391	0.4603	6.0e-01	0.0047	0.2844	9.9e-01
HLA_DRB1_1305	-0.1414	0.2921	6.3e-01	---	-0.0836	0.317	7.9e-01	-0.2168	1.0371	8.3e-01	-0.7452	1.0931	5.0e-01
HLA_A_2902	-0.0104	0.0231	6.5e-01	++-	-0.0228	0.029	4.3e-01	0.1679	0.2198	4.5e-01	0.006	0.0387	8.8e-01
HLA_A_301	0.0057	0.0128	6.6e-01	-++	0.0091	0.0164	5.8e-01	0.0662	0.0612	2.8e-01	-0.0077	0.0216	7.2e-01
HLA_C_1402	-0.0192	0.0452	6.7e-01	+--	-0.0696	0.0612	2.6e-01	-0.0193	0.2485	9.4e-01	0.0459	0.0696	5.1e-01
HLA_DQB1_302	0.0058	0.0145	6.9e-01	+++	0.0021	0.0189	9.1e-01	0.0461	0.0845	5.9e-01	0.0084	0.0235	7.2e-01
HLA_DQB1_502	-0.018	0.0446	6.9e-01	--+	0.0342	0.0644	5.9e-01	-0.1612	0.1554	3.0e-01	-0.0482	0.0673	4.7e-01
HLA_B_801	-0.0052	0.0133	7.0e-01	-+-	-0.0029	0.0167	8.6e-01	0.0121	0.0767	8.7e-01	-0.0111	0.0231	6.3e-01
HLA_C_304	-0.0062	0.0163	7.0e-01	-++	0.0078	0.0212	7.1e-01	0.0393	0.081	6.3e-01	-0.0339	0.027	2.1e-01
HLA_DQB1_402	-0.0109	0.0297	7.1e-01	+--	-0.0635	0.0419	1.3e-01	-0.0416	0.0992	6.8e-01	0.0602	0.0463	1.9e-01
HLA_A_2402	-0.0054	0.0167	7.4e-01	--+	0.0102	0.022	6.4e-01	-0.129	0.0825	1.2e-01	-0.0159	0.0272	5.6e-01
HLA_DQB1_609	-0.0152	0.0451	7.4e-01	--+	8e-04	0.0569	9.9e-01	-0.3931	0.5164	4.5e-01	-0.0349	0.0748	6.4e-01
HLA_DRB1_1404	0.0445	0.1329	7.4e-01	+--	-0.243	0.2724	3.7e-01	-11.3793	213.3243	9.6e-01	0.1342	0.1522	3.8e-01
HLA_A_6901	0.0577	0.1806	7.5e-01	+-+	0.0482	0.2586	8.5e-01	-10.6792	149.0316	9.4e-01	0.0668	0.2523	7.9e-01
HLA_B_5701	0.0074	0.0235	7.5e-01	+--	-0.0226	0.0303	4.6e-01	-0.2411	0.157	1.2e-01	0.0707	0.0385	6.6e-02
HLA_B_7301	-0.093	0.2978	7.5e-01	--+	0.1746	0.421	6.8e-01	-10.7252	184.4023	9.5e-01	-0.3608	0.4213	3.9e-01
HLA_C_1701	-0.0171	0.0542	7.5e-01	+--	-0.0199	0.0763	7.9e-01	-0.2417	0.1929	2.1e-01	0.0291	0.0842	7.3e-01
HLA_B_1401	0.013	0.043	7.6e-01	+-+	0.0017	0.0544	9.7e-01	-0.0184	0.7362	9.8e-01	0.0325	0.0707	6.5e-01
HLA_DQB1_303	0.0061	0.0203	7.6e-01	+-+	0.0094	0.0258	7.1e-01	-0.0388	0.1111	7.3e-01	0.0046	0.0346	8.9e-01
HLA_DRB1_405	-0.0177	0.0584	7.6e-01	--+	0.0577	0.0833	4.9e-01	-0.3372	0.5978	5.7e-01	-0.086	0.0827	3.0e-01
HLA_B_1518	0.0255	0.0891	7.7e-01	+--	-3e-04	0.1263	1.0e+00	-0.1619	1.0352	8.8e-01	0.0544	0.1267	6.7e-01
HLA_B_5201	-0.0166	0.057	7.7e-01	++-	-0.2059	0.0848	1.5e-02	0.3336	0.2392	1.6e-01	0.117	0.0813	1.5e-01
HLA_DQA1_601	-0.0248	0.0857	7.7e-01	-++	0.0041	0.1111	9.7e-01	0.1915	0.43	6.6e-01	-0.0954	0.1418	5.0e-01
HLA_DRB1_402	-0.0186	0.063	7.7e-01	-++	0.0398	0.0918	6.7e-01	0.1706	0.3163	5.9e-01	-0.0898	0.0899	3.2e-01
HLA_A_102	-0.0846	0.3172	7.9e-01	+--	-0.3121	0.456	4.9e-01	-8.4728	135.9297	9.5e-01	0.1287	0.4414	7.7e-01
HLA_B_1503	0.037	0.1381	7.9e-01	++-	-0.0339	0.2297	8.8e-01	1.5442	1.1579	1.8e-01	0.0436	0.1749	8.0e-01
HLA_B_2705	-0.0063	0.0233	7.9e-01	++-	-0.0543	0.0308	7.8e-02	0.1707	0.0948	7.2e-02	0.0398	0.0386	3.0e-01
HLA_C_704	0.0088	0.0337	7.9e-01	-++	0.0032	0.0433	9.4e-01	0.1805	0.1384	1.9e-01	-0.0112	0.058	8.5e-01
HLA_DQB1_601	0.0164	0.0612	7.9e-01	++-	-0.1452	0.0886	1.0e-01	0.6617	0.2707	1.5e-02	0.11	0.0892	2.2e-01
HLA_DRB1_406	-0.0927	0.3409	7.9e-01	+--	-0.0929	0.3409	7.9e-01	-9.3455	182.4724	9.6e-01	10.9506	72.4629	8.8e-01
HLA_DQA1_501	-0.0026	0.0105	8.0e-01	--+	0.0042	0.0136	7.6e-01	-0.0407	0.0527	4.4e-01	-0.0097	0.0175	5.8e-01
HLA_A_6801	-0.0061	0.0256	8.1e-01	-+0	0	0.0334	1.0e+00	0.1498	0.115	1.9e-01	-0.0376	0.0426	3.8e-01
HLA_C_102	0.0052	0.0243	8.3e-01	++-	-0.0312	0.0319	3.3e-01	0.0909	0.0964	3.5e-01	0.0492	0.0407	2.3e-01
HLA_C_1504	-0.0851	0.461	8.5e-01	?--	-0.085	0.461	8.5e-01	-10.6914	149.8104	9.4e-01	NA	NA	NA
HLA_B_4001	-0.0033	0.0195	8.6e-01	-++	0.0095	0.0255	7.1e-01	0.0439	0.0993	6.6e-01	-0.0283	0.0319	3.8e-01
HLA_C_1202	-0.0097	0.0573	8.6e-01	++-	-0.18	0.0826	2.9e-02	0.3556	0.2394	1.4e-01	0.1227	0.0844	1.5e-01
HLA_DRB1_1201	-0.0061	0.0359	8.6e-01	--+	0.0376	0.0479	4.3e-01	-0.0765	0.1136	5.0e-01	-0.058	0.0617	3.5e-01
HLA_DRB1_1601	-0.0079	0.05	8.7e-01	+--	-0.0159	0.0759	8.3e-01	-0.0517	0.169	7.6e-01	0.0074	0.0723	9.2e-01
HLA_DRB1_401	-0.0024	0.0148	8.7e-01	++-	-0.0101	0.019	6.0e-01	0.0792	0.1043	4.5e-01	0.0056	0.0241	8.2e-01
HLA_B_3508	-0.0136	0.0919	8.8e-01	-++	0.21	0.1508	1.6e-01	0.495	0.3594	1.7e-01	-0.2196	0.1223	7.3e-02
HLA_DQB1_604	0.0041	0.0264	8.8e-01	+++	0.0038	0.0349	9.1e-01	0.028	0.1687	8.7e-01	0.0031	0.0416	9.4e-01
HLA_B_5108	-0.0211	0.1912	9.1e-01	+--	-0.0578	0.2188	7.9e-01	-10.4551	175.0014	9.5e-01	0.0976	0.3935	8.0e-01
HLA_B_5702	0.0362	0.3228	9.1e-01	+-+	0.0246	0.3884	9.5e-01	-7.2072	196.9677	9.7e-01	0.0621	0.5803	9.1e-01
HLA_A_101	-0.0012	0.0117	9.2e-01	++-	-0.0121	0.0147	4.1e-01	0.013	0.0724	8.6e-01	0.018	0.02	3.7e-01
HLA_A_206	-0.01	0.0963	9.2e-01	-++	0.0314	0.132	8.1e-01	0.2091	0.472	6.6e-01	-0.0831	0.1474	5.7e-01
HLA_C_501	-0.0014	0.0145	9.2e-01	-++	0.0072	0.018	6.9e-01	0.0338	0.1015	7.4e-01	-0.0202	0.0251	4.2e-01
HLA_DRB1_701	0.0013	0.0131	9.2e-01	+--	-0.0054	0.0167	7.5e-01	-0.0083	0.0786	9.2e-01	0.0133	0.0218	5.4e-01
HLA_DQA1_201	0.0012	0.0129	9.3e-01	++-	-0.0065	0.0163	6.9e-01	0.0034	0.0781	9.6e-01	0.0147	0.0218	5.0e-01
HLA_DQA1_301	0.001	0.0112	9.3e-01	-++	0.008	0.0143	5.8e-01	0.0509	0.0693	4.6e-01	-0.0142	0.0185	4.4e-01
HLA_A_3002	0.0036	0.0459	9.4e-01	+--	-0.029	0.0584	6.2e-01	-0.1885	0.732	8.0e-01	0.0589	0.0746	4.3e-01
HLA_DRB1_802	-0.0103	0.1482	9.4e-01	+--	-0.0274	0.3405	9.4e-01	-1.008	1.0216	3.2e-01	0.0204	0.1668	9.0e-01
HLA_B_5801	0.0039	0.0603	9.5e-01	++-	-0.0011	0.0792	9.9e-01	0.0676	0.2823	8.1e-01	0.004	0.0984	9.7e-01
HLA_DRB1_1302	0.0014	0.0231	9.5e-01	-++	0.007	0.0304	8.2e-01	0.004	0.1587	9.8e-01	-0.0067	0.0364	8.5e-01
HLA_B_1516	0.012	0.2258	9.6e-01	+--	-0.5178	0.384	1.8e-01	-8.6813	134.3374	9.5e-01	0.2919	0.2791	3.0e-01
HLA_B_1801	-0.0012	0.0233	9.6e-01	++-	-0.019	0.0311	5.4e-01	0.049	0.0975	6.2e-01	0.0174	0.0376	6.4e-01
HLA_DQB1_202	-8e-04	0.0158	9.6e-01	++-	-0.0111	0.0206	5.9e-01	0.0066	0.1432	9.6e-01	0.0143	0.0251	5.7e-01
HLA_B_3701	0.0017	0.0388	9.7e-01	+-+	0.0091	0.05	8.6e-01	-0.3398	0.3263	3.0e-01	0.0026	0.0628	9.7e-01
HLA_A_2601	9e-04	0.03	9.8e-01	+-+	0.0104	0.0405	8.0e-01	-0.1824	0.1552	2.4e-01	0.0049	0.0468	9.2e-01
HLA_B_1510	0.0062	0.2137	9.8e-01	-++	0.3273	0.4212	4.4e-01	0.4947	1.0743	6.5e-01	-0.1389	0.255	5.9e-01
HLA_DRB1_102	0.0011	0.0484	9.8e-01	--+	0.0111	0.0644	8.6e-01	-0.1402	0.3931	7.2e-01	-0.0074	0.0748	9.2e-01
HLA_DRB1_1503	-0.0049	0.2087	9.8e-01	--+	0.0855	0.4553	8.5e-01	-7.6952	137.4951	9.6e-01	-0.0289	0.2348	9.0e-01
HLA_DRB1_901	5e-04	0.0402	9.9e-01	-++	0.0317	0.0513	5.4e-01	0.0203	0.1897	9.1e-01	-0.0586	0.069	4.0e-01
