# Supplementary material for: Genome-wide Study Identifies Association between HLA-B∗55:01 and Self-Reported Penicillin Allergy
Source: Am J Hum Genet. 2020 Sep 3;107(4):612–21. doi: 10.1016/j.ajhg.2020.08.008 (PMC7536643; doi:10.1016/j.ajhg.2020.08.008)
Supplement: Table S8 — Amino Acid Sequence Similarity of 48 HLA-B Allele Serotypes Present in Estonian and UK Biobanks Cells Green and yellow coloring indicates the similarity between values within columns (%), while blue and red coloring indicate a binary amino acid conservation within the specific column. [file mmc7.xlsx]

## Sheet: Sheet1
	HLA_Variant	AF_EstBB	AF_UKBB	Sequence similarity (%)	24	67	69	70	71	95	97	103	113	116	152	163
	B*55:01:01:01	0.0068	0.0188	Query	A	Y	A	Q	A	W	T	L	H	L	E	T
	B*56:01:01:01	0.0207	0.003	0.99	A	Y	A	Q	A	W	T	L	H	L	V	L
	B*15:10:01:01	0.0003	0.0001	0.93	S	C	T	N	T	L	R	V	H	Y	E	L
	B*15:18:01:01	0.0005	0.0022	0.93	S	C	T	N	T	L	R	V	H	S	E	L
	B*07:05:01:01	0.001	0.0016	0.925	S	Y	A	Q	A	L	S	V	H	Y	E	L
	B*15:03:01:01	0.0003	0.0007	0.925	S	S	T	N	T	L	R	V	H	S	E	L
	B*35:01:01:01	0.0612	0.0466	0.925	A	F	T	N	T	I	R	L	H	S	V	L
	B*35:02:01:01	0.0047	0.0028	0.925	A	F	T	N	T	I	R	L	H	Y	V	L
	B*35:03:01:01	0.0255	0.0092	0.925	A	F	T	N	T	I	R	L	H	F	V	L
	B*07:02:01:01	0.1379	0.152	0.92	S	Y	A	Q	A	L	S	V	H	Y	E	E
	B*35:08:01:01	0.0023	0.0013	0.92	A	F	T	N	T	I	R	L	H	S	V	L
	B*39:06:01	0.0081	0.007	0.92	S	C	T	N	T	W	T	V	H	F	V	T
	B*14:02:01:01	0.0076	0.0275	0.915	S	C	T	N	T	L	W	V	Y	F	E	T
	B*15:01:01:01	0.0765	0.0614	0.915	A	S	T	N	T	L	R	V	H	S	E	L
	B*50:01:01:01	0.005	0.0091	0.915	T	S	T	N	T	W	R	L	Y	L	E	L
	B*51:01:01:01	0.0451	0.0375	0.915	A	F	T	N	T	W	T	V	H	Y	E	L
	B*08:01:01:01	0.0966	0.1481	0.91	S	F	T	N	T	L	S	V	H	Y	V	E
	B*14:01:01:01	0.0011	0.0121	0.91	S	C	T	N	T	L	W	V	Y	F	E	T
	B*18:03:01:01	0.0001	0.0002	0.91	S	S	T	N	T	L	R	V	H	S	V	T
	B*39:01:01:01	0.0205	0.0074	0.91	S	C	T	N	T	L	R	V	H	F	V	T
	B*52:01:01:01	0.0075	0.0059	0.91	A	S	T	N	T	W	T	V	H	Y	E	L
	B*13:02:01:01	0.0435	0.0204	0.905	T	S	T	N	T	W	T	L	H	L	V	E
	B*18:01:01:01	0.0572	0.038	0.905	S	S	T	N	T	L	R	V	H	S	V	T
	B*40:06:01:01	0.0005	0.0002	0.905	T	S	T	N	T	W	T	V	H	Y	V	L
	B*51:08:01:01	0.0003	0.0008	0.905	A	F	T	N	T	W	T	V	H	Y	V	L
	B*15:16:01:01	0	0.0004	0.9	A	M	A	S	A	W	R	L	H	S	E	L
	B*41:01:01:01	0.0026	0.0023	0.9	T	S	T	N	T	W	R	V	H	Y	V	T
	B*45:01:01:01	0.0013	0.0066	0.9	T	S	T	N	T	W	R	L	Y	L	V	L
	B*53:01:01:01	0.0004	0.0026	0.9	A	F	T	N	T	I	R	L	H	S	V	L
	B*27:05:02:01	0.0533	0.0403	0.895	T	C	A	K	A	L	N	V	Y	D	V	E
	B*40:02:01:01	0.0332	0.0084	0.895	T	S	T	N	T	L	S	V	H	Y	V	E
	B*41:02:01:01	0.0151	0.0038	0.895	T	S	T	N	T	L	S	V	H	Y	V	T
	B*73:01:01:01	0.0002	0.0002	0.895	T	C	A	K	A	W	T	M	Y	F	V	L
	B*15:17:01:01	0.0016	0.0021	0.89	A	M	A	S	A	L	R	V	H	D	E	L
	B*15:24:01	0.0008	0.0003	0.89	A	S	T	N	T	L	R	V	H	S	E	L
	B*27:02:01:01	0.0068	0.0009	0.89	T	C	A	K	A	L	N	V	Y	D	V	E
	B*49:01:01:01	0.0065	0.0122	0.89	T	S	T	N	T	W	R	L	Y	L	E	L
	B*58:01:01:01	0.0058	0.0055	0.89	A	M	A	S	A	I	R	L	H	S	V	L
	B*40:01:01	0.0557	0.0561	0.885	T	S	T	N	T	L	R	V	H	Y	V	E
	B*48:01:01:01	0.0012	0.0002	0.885	S	S	T	N	T	L	S	V	H	Y	V	E
	B*37:01:01:01	0.0072	0.0142	0.88	S	S	T	N	T	I	R	V	Y	F	V	T
	B*38:01:01:01	0.0151	0.0095	0.88	S	C	T	N	T	L	R	V	H	F	V	T
	B*47:01:01:02	0.0016	0.0031	0.88	T	S	T	N	T	L	R	V	Y	D	V	E
	B*57:01:01:01	0.0272	0.0404	0.88	A	M	A	S	A	I	V	V	H	S	V	L
	B*44:03:01:01	0.0224	0.0598	0.87	T	S	T	N	T	I	R	V	Y	D	V	L
	B*44:04	0.0001	0.0005	0.87	T	S	T	N	T	I	R	V	Y	D	V	T
	B*44:02:01:01	0.0757	0.1141	0.865	T	S	T	N	T	I	R	V	Y	D	V	L
	B*44:05:01:01	0.0026	0.0013	0.865	T	S	T	N	T	I	R	V	Y	Y	V	L
